# Supplementary material for: Excessive copper impairs intrahepatocyte trafficking and secretion of selenoprotein P
Source: Nat Commun. 2023 Jun 13;14:3479. doi: 10.1038/s41467-023-39245-3 (PMC10264388; doi:10.1038/s41467-023-39245-3)
Supplement: Supplementary file 4 — Supplementary Data 1 [file 41467_2023_39245_MOESM4_ESM.xlsx]

## Sheet: Legend
Legend	Secretome proteomics data of Copper stimulated HEPG2 cells compared to control
Protein IDs	Uniprot IDs for protein
Fasta headers	Fasta headers from protein entry, including protein name
Gene names	Name of the gene encoding the protein
Mol. weight [kDa]	Molecular Weight of the identified protein in [kDa]
Peptides	Number of identified peptides for this protein
Razor + unique peptides	Number of identified unique and razor peptides for this protein
Sequence coverage [%]	Sequence coverage of the protein hit in %
t-test Significant	if "+" then the hit was t-test significant
Fold change log2	log2 fold change of LFQ rations (Copper/control) from four independent replicates
t-test p-value	p-value from a two-sided student's t-test of the four replicates
total 195	significant (p<0.05) proteins upregulated (>2-fold) in HEPG2 secretome in response to Copper stimulation
total 75	significant (p<0.05) proteins down-regulated (>2-fold) in HEPG2 secretome in response to Copper stimulation
Raw data available:	Project Name: Copper impairs hepatic selenoprotein P release
	Project accession: PXD036300
	https://www.ebi.ac.uk/pride/archive

## Sheet: Secretome
	Protein ID	Protein names (FASTA headers)	Gene names	Mol. weight [kDa]	Peptides	Unique peptides	Sequence coverage [%]	Score	Significant FDR	Fold change Log2 Cu/Ctrl	-log10(p-val)
1	C9J813	Caldesmon	CALD1	54.158	3	3	9.6	5.5342	+	-5.58797	1.41716
2	F8VVY0	Rac GTPase-activating protein 1	RACGAP1	5.8966	1	1	18.4	-2	+	-3.74836	2.89413
3	J3QR88	Pyrroline-5-carboxylate reductase;Pyrroline-5-carboxylate reductase 1, mitochondrial	PYCR1	13.491	1	1	13.6	2.3231	+	-3.00842	3.96147
4	P14866	Heterogeneous nuclear ribonucleoprotein L	HNRNPL	64.132	5	3	13.8	25.162	+	-2.99401	2.08021
5	M0R0Q9		C3	11.155	5	1	76.2	10.33		-2.39946	0.540364
6	P40926	Malate dehydrogenase, mitochondrial;Malate dehydrogenase	MDH2	35.503	10	10	40.5	39.893	+	-2.20781	3.08845
7	E9PJH8	Serpin H1	SERPINH1	40.953	3	3	10	6.9405	+	-1.97144	5.06393
8	P17900	Ganglioside GM2 activator;Ganglioside GM2 activator isoform short	GM2A	20.838	5	5	37.3	10.279	+	-1.9664	2.58723
9	P49908	Selenoprotein P	SEPP1	43.173	5	5	10.5	55.56	+	-1.75269	7.99047
10	P07305-2	Histone H1.0;Histone H1.0, N-terminally processed	H1F0	19.167	3	3	18.1	6.2957	+	-1.74819	2.03863
11	Q15046	Lysine--tRNA ligase	KARS	68.047	5	5	10.7	13.747	+	-1.60909	2.56311
12	Q5VY30	Retinol-binding protein 4;Plasma retinol-binding protein(1-182);Plasma retinol-binding protein(1-181);Plasma retinol-binding protein(1-179);Plasma retinol-binding protein(1-176)	RBP4	22.974	9	9	66.8	113.32	+	-1.55003	4.59801
13	P54886-2	Delta-1-pyrroline-5-carboxylate synthase;Glutamate 5-kinase;Gamma-glutamyl phosphate reductase	ALDH18A1	87.088	5	5	8.1	19.552	+	-1.47341	2.82786
14	P11387	DNA topoisomerase 1	TOP1	90.725	3	3	5.1	11.919	+	-1.44365	4.10205
15	Q9ULF5	Zinc transporter ZIP10	SLC39A10	94.131	3	3	4.2	3.1941	+	-1.43663	1.70058
16	P09486	SPARC	SPARC	34.632	6	6	27.1	13.351	+	-1.367	4.1991
17	A0A6Q8PH31	Heterogeneous nuclear ribonucleoprotein R	HNRNPR	31.694	3	1	10.8	2.2435	+	-1.27536	1.66157
18	Q9UBT3	Dickkopf-related protein 4;Dickkopf-related protein 4 short form	DKK4	24.875	3	3	23.2	4.2569	+	-1.24767	2.23348
19	F6RFD5	Destrin	DSTN	15.397	2	2	17	5.1274	+	-1.24331	3.5159
20	P29279	Connective tissue growth factor	CTGF	38.091	16	16	55.6	98.32	+	-1.22571	4.88411
21	P60842	Eukaryotic initiation factor 4A-I	EIF4A1	46.153	9	5	31.3	88.412	+	-1.22282	4.61642
22	B4DY09	Interleukin enhancer-binding factor 2	ILF2	38.91	5	5	18.2	14.837	+	-1.20629	2.39787
23	K7EJC3	EF-hand calcium-binding domain-containing protein 5	EFCAB5	89.513	1	1	1.9	2.1567		-1.15601	0.664979
24	P00558-2	Phosphoglycerate kinase 1	PGK1	41.428	12	12	40.6	104.26	+	-1.13669	3.6346
25	H0Y3Q0	Proprotein convertase subtilisin/kexin type 6	PCSK6	88.555	6	6	10.2	57.802	+	-1.10968	2.6535
26	E9PE96	Protein piccolo	PCLO	136.39	1	1	0.7	2.1123	+	-1.10782	3.23865
27	A0A6I8PRN4	Glutamine--fructose-6-phosphate aminotransferase [isomerizing] 1	GFPT1	68.541	5	5	12	6.8217	+	-1.0796	1.82715
28	F5H365	Protein transport protein Sec23A	SEC23A	82.968	4	4	7.5	9.4821	+	-1.06974	2.05912
29	P30084	Enoyl-CoA hydratase, mitochondrial	ECHS1	31.387	3	3	16.2	60.731	+	-1.06702	3.84743
30	Q15149-5	Plectin	PLEC	516.27	9	9	2.3	16.201	+	-1.04315	1.86417
31	P02649	Apolipoprotein E	APOE	36.154	23	23	66.9	323.31	+	-1.03979	6.22199
32	P04004	Vitronectin;Vitronectin V65 subunit;Vitronectin V10 subunit;Somatomedin-B	VTN	54.305	10	9	21.5	155.78	+	-1.03889	4.15673
33	O15230	Laminin subunit alpha-5	LAMA5	399.73	23	23	9.1	140.02	+	-1.02421	5.08866
34	Q04828	Aldo-keto reductase family 1 member C1	AKR1C1	36.788	6	1	22.6	3.9305		-1.01034	1.05607
35	Q9NZ08	Endoplasmic reticulum aminopeptidase 1	ERAP1	107.23	4	4	5.3	10.288	+	-0.998061	3.17648
36	A0A7I2V2R3	Heterogeneous nuclear ribonucleoprotein A3	HNRNPA3	35.411	4	4	17.8	65.361	+	-0.992416	2.51188
37	Q96KP4-2	Cytosolic non-specific dipeptidase	CNDP2	43.833	6	6	18.4	8.8435	+	-0.990725	4.44994
38	A0A096LNH5		C21orf33	19.416	1	1	5.5	4.3581	+	-0.985008	2.84521
39	E9PPJ5	Midkine	MDK	14.374	6	6	48.9	41.483	+	-0.972861	2.91699
40	P29622	Kallistatin	SERPINA4	48.541	10	10	31.6	48.419	+	-0.95363	6.80068
41	Q8WVM8	Sec1 family domain-containing protein 1	SCFD1	72.379	5	5	9.5	25.935	+	-0.951958	2.14985
42	Q14974	Importin subunit beta-1	KPNB1	97.169	8	8	11.1	29.26	+	-0.916416	4.06259
43	P53396-2	ATP-citrate synthase	ACLY	119.77	16	16	17	103.52	+	-0.908236	4.2359
44	H3BLU7	Aflatoxin B1 aldehyde reductase member 2	AKR7A2	34.684	1	1	6.1	3.0177	+	-0.887864	1.44941
45	P52209-2	6-phosphogluconate dehydrogenase, decarboxylating	PGD	51.872	4	4	10.6	24.036		-0.860461	1.10681
46	P04114	Apolipoprotein B-100;Apolipoprotein B-48	APOB	515.6	198	198	51.3	323.31	+	-0.859872	7.64889
47	C9JEU5	Fibrinogen gamma chain	FGG	50.322	25	25	53.3	323.31	+	-0.850424	5.85196
48	Q7Z4P5	Growth/differentiation factor 7	GDF7	46.95	2	2	5.8	5.492	+	-0.847339	2.22395
49	A0A087X1D8	Farnesyl pyrophosphate synthase	FDPS	20.033	3	3	24.7	39.671	+	-0.842565	2.08775
50	G3XAK1	Hepatocyte growth factor-like protein;Hepatocyte growth factor-like protein alpha chain;Hepatocyte growth factor-like protein beta chain;Putative macrophage stimulating 1-like protein	MST1;MST1L	81.998	4	4	6.9	17.621		-0.842095	0.839416
51	P00739	Haptoglobin-related protein	HPR	39.029	14	3	35.6	10.132	+	-0.828389	4.31661
52	F8W1D4	Phenylalanine-4-hydroxylase	PAH	13.284	1	1	10.3	3.2309	+	-0.828332	2.50147
53	S4R3Z2	Aldo-keto reductase family 1 member C3	AKR1C3	34.339	7	2	31	75.459	+	-0.817378	2.70289
54	P16403	Histone H1.2;Histone H1.4;Histone H1.3;Histone H1t;Histone H1.1	HIST1H1C;HIST1H1E;HIST1H1D;HIST1H1T;HIST1H1A	21.364	5	5	16	9.9081	+	-0.812389	2.04151
55	Q14566	DNA replication licensing factor MCM6	MCM6	92.888	1	1	1.5	2.3845	+	-0.79956	2.37545
56	Q8NBS9-2	Thioredoxin domain-containing protein 5	TXNDC5	36.177	3	3	9.3	5.2868	+	-0.795753	2.64639
57	P31943	Heterogeneous nuclear ribonucleoprotein H;Heterogeneous nuclear ribonucleoprotein H, N-terminally processed;Heterogeneous nuclear ribonucleoprotein H2	HNRNPH1;HNRNPH2	49.229	4	3	12.9	6.2807	+	-0.794315	3.37351
58	A0A6Q8PFU3	Platelet-activating factor acetylhydrolase IB subunit alpha	PAFAH1B1	48.77	3	3	8.6	19.287		-0.790643	1.02535
59	P03950	Angiogenin	ANG	16.55	6	6	44.9	49.317	+	-0.782867	2.09415
60	A0A6Q8PFK3	Alanine--tRNA ligase, cytoplasmic	AARS	85.546	4	4	7.4	29.933		-0.782351	1.46207
61	P02671	Fibrinogen alpha chain;Fibrinopeptide A;Fibrinogen alpha chain	FGA	94.972	40	2	56.1	323.31	+	-0.781389	4.95601
62	P07910	Heterogeneous nuclear ribonucleoproteins C1/C2;Heterogeneous nuclear ribonucleoprotein C-like 1;Heterogeneous nuclear ribonucleoprotein C-like 4;Heterogeneous nuclear ribonucleoprotein C-like 3;Heterogeneous nuclear ribonucleoprotein C-like 2	HNRNPC;HNRNPCL1;HNRNPCL4;HNRNPCL3;HNRNPCL2	33.67	6	6	22.5	50.779		-0.779328	1.29475
63	P09651	Heterogeneous nuclear ribonucleoprotein A1;Heterogeneous nuclear ribonucleoprotein A1, N-terminally processed;Heterogeneous nuclear ribonucleoprotein A1-like 2	HNRNPA1;HNRNPA1L2	38.746	13	13	35.8	33.579	+	-0.775132	3.92324
64	P62906	60S ribosomal protein L10a	RPL10A	24.831	4	4	24.9	8.814	+	-0.770982	1.91027
65	P12644	Bone morphogenetic protein 4	BMP4	46.554	4	4	11	11.357		-0.769151	0.577829
66	P01344	Insulin-like growth factor II;Insulin-like growth factor II;Insulin-like growth factor II Ala-25 Del;Preptin	IGF2	20.14	2	2	9.4	4.7723	+	-0.767452	1.51764
67	Q9Y383	Putative RNA-binding protein Luc7-like 2	LUC7L2;C7orf55-LUC7L2	46.513	2	2	8.7	2.9539		-0.754848	1.36149
68	P13010	X-ray repair cross-complementing protein 5	XRCC5	82.704	11	11	23.6	150.7	+	-0.748789	2.65211
69	Q8NEJ9-2	Neuroguidin	NGDN	35.25	1	1	5.8	6.6114		-0.748596	1.0714
70	Q6PCB0	von Willebrand factor A domain-containing protein 1	VWA1	46.804	7	7	27.2	67.486	+	-0.744953	2.47073
71	H0YLE8	Ras GTPase-activating-like protein IQGAP1	IQGAP1	124.79	3	3	4.1	3.571		-0.73274	1.16615
72	P00738	Haptoglobin;Haptoglobin alpha chain;Haptoglobin beta chain	HP	45.205	21	10	43.3	198.75	+	-0.729034	4.81568
73	Q99536-3	Synaptic vesicle membrane protein VAT-1 homolog	VAT1	34.89	4	4	18.2	11.159	+	-0.722183	2.26543
74	A0A0U1RRM4	Polypyrimidine tract-binding protein 1;Polypyrimidine tract-binding protein 3	PTBP1;PTBP3	62.463	3	3	6.5	11.027		-0.707765	0.653213
75	Q14240-2	Eukaryotic initiation factor 4A-II;Eukaryotic initiation factor 4A-II, N-terminally processed	EIF4A2	46.489	6	2	20.1	4.8874	+	-0.707149	2.40704
76	A0A6I8PIS1	Sorbitol dehydrogenase	SORD	27.076	4	4	27	25.786	+	-0.693554	2.7292
77	Q5VYB9	Low-density lipoprotein receptor-related protein 11	LRP11	34.694	3	3	16.9	9.8517		-0.679286	0.502703
78	B8ZZ09	Putative RNA-binding protein Luc7-like 1	LUC7L	9.4786	1	1	17.9	16.293	+	-0.667194	2.45995
79	H0YN65	Carbohydrate sulfotransferase 14	CHST14	39.902	2	2	5.1	2.981		-0.660869	1.43207
80	P49327	Fatty acid synthase;[Acyl-carrier-protein] S-acetyltransferase;[Acyl-carrier-protein] S-malonyltransferase;3-oxoacyl-[acyl-carrier-protein] synthase;3-oxoacyl-[acyl-carrier-protein] reductase;3-hydroxyacyl-[acyl-carrier-protein] dehydratase;Enoyl-[acyl-carrier-protein] reductase;Oleoyl-[acyl-carrier-protein] hydrolase	FASN	273.42	49	49	26.8	323.31	+	-0.654781	3.49012
81	P15121	Aldose reductase	AKR1B1	35.853	2	1	5.1	3.9776	+	-0.650794	2.15811
82	P02675	Fibrinogen beta chain;Fibrinopeptide B;Fibrinogen beta chain	FGB	55.928	28	23	58.9	323.31	+	-0.646919	4.20213
83	A0A6Q8PGW4	Glycine--tRNA ligase	GARS	69.931	4	4	6	7.2049		-0.644011	1.12341
84	Q99613-2	Eukaryotic translation initiation factor 3 subunit C;Eukaryotic translation initiation factor 3 subunit C-like protein	EIF3C;EIF3CL	104.1	4	4	5.5	12.924		-0.637797	1.38351
85	P61978-3	Heterogeneous nuclear ribonucleoprotein K	HNRNPK	48.562	9	9	28.4	187.18	+	-0.631933	1.8621
86	G5E9C5	cGMP-specific 3,5-cyclic phosphodiesterase	PDE5A	93.629	1	1	1.3	-2		-0.631418	1.28395
87	Q15717	ELAV-like protein 1	ELAVL1	36.091	1	1	3.4	4.7101		-0.630474	0.555736
88	P02771	Alpha-fetoprotein	AFP	68.677	50	45	80.5	323.31	+	-0.62757	4.11007
89	O75462	Cytokine receptor-like factor 1	CRLF1	46.301	4	4	13.5	12.779	+	-0.618266	3.47982
90	Q5VVC8	60S ribosomal protein L11	RPL11	19.024	2	2	12.6	17.505		-0.613847	1.57035
91	P07737	Profilin-1	PFN1	15.054	10	10	83.6	124.37	+	-0.613575	2.51244
92	P00734	Prothrombin;Activation peptide fragment 1;Activation peptide fragment 2;Thrombin light chain;Thrombin heavy chain	F2	70.036	23	23	44.4	323.31	+	-0.612518	4.46822
93	P01034	Cystatin-C	CST3	15.799	9	9	49.3	144.82	+	-0.611341	2.39733
94	J3QSB4	60S ribosomal protein L13	RPL13	14.692	1	1	8.7	16.088		-0.596066	0.971512
95	Q68D85	Natural cytotoxicity triggering receptor 3 ligand 1	NCR3LG1	50.827	3	3	8.8	5.7743		-0.589865	1.43743
96	A6NDG6	Phosphoglycolate phosphatase	PGP	34.006	2	2	9.3	3.6341		-0.586917	0.733561
97	C9JVB2	Dyslexia-associated protein KIAA0319-like protein	KIAA0319L	30.077	2	2	9.2	3.0953	+	-0.585698	1.77481
98	Q13438-4	Protein OS-9	OS9	73.82	6	6	15.2	49.199	c	-0.582471	1.72113
99	P17677	Neuromodulin	GAP43	24.802	1	1	9.2	2.1916	+	-0.578892	1.99163
100	K7ELL7	Glucosidase 2 subunit beta	PRKCSH	60.192	6	6	12.5	20.598		-0.578389	1.48928
101	Q2VIR3-2	Putative eukaryotic translation initiation factor 2 subunit 3-like protein;Eukaryotic translation initiation factor 2 subunit 3	EIF2S3L;EIF2S3	50.529	1	1	3.4	5.734		-0.578241	0.79161
102	P20827	Ephrin-A1;Ephrin-A1, secreted form	EFNA1	23.787	1	1	8.8	10.604		-0.576993	0.853894
103	P08185	Corticosteroid-binding globulin	SERPINA6	45.14	9	9	28.4	86.213	+	-0.576138	3.14323
104	P14550	Alcohol dehydrogenase [NADP(+)]	AKR1A1	36.573	5	5	17.8	31.443	+	-0.567787	2.81784
105	P02749	Beta-2-glycoprotein 1	APOH	38.298	21	21	64.1	323.31	+	-0.562819	5.05788
106	Q6P988	Palmitoleoyl-protein carboxylesterase NOTUM	NOTUM	55.699	9	9	21.8	127.93	+	-0.53769	2.55202
107	Q08830	Fibrinogen-like protein 1	FGL1	36.379	11	11	38.5	200.02	+	-0.532236	3.28464
108	P23526	Adenosylhomocysteinase	AHCY	47.716	12	12	24.3	55.697	+	-0.530582	4.67027
109	M0R0C6	Far upstream element-binding protein 2	KHSRP	76.65	7	7	13.7	23.707	+	-0.527352	1.86025
110	G3V119	Cell cycle and apoptosis regulator protein 2	CCAR2	67.276	1	1	1.5	2.0829		-0.521176	0.47391
111	G3V2Y4	Serine hydroxymethyltransferase;Serine hydroxymethyltransferase, mitochondrial	SHMT2	25.676	2	2	9.4	2.5759		-0.516974	1.45712
112	G3V4Y7	Kinectin	KTN1	68.943	4	4	8.2	10.279	+	-0.516354	2.12721
113	G3V2K7	Transmembrane emp24 domain-containing protein 10	TMED10	16.904	1	1	7.2	2.5272		-0.501862	0.801657
114	B4E1Z4	Complement factor B;Complement factor B Ba fragment;Complement factor B Bb fragment	CFB	140.94	33	1	28.4	323.31	+	-0.498933	3.77039
115	Q9Y678	Coatomer subunit gamma-1	COPG1	97.717	3	3	5.5	18.174		-0.498712	1.36526
116	P49411	Elongation factor Tu, mitochondrial	TUFM	49.541	3	3	9.1	4.453	+	-0.493679	2.52466
117	A0A0B4J2A0	Sedoheptulokinase	TRPV1;SHPK	51.504	3	3	7.1	8.4743		-0.490953	1.09126
118	I3L1F8	Asialoglycoprotein receptor 1	ASGR1	3.4268	1	1	48.3	2.2355		-0.484381	0.861454
119	K7EP46	Thimet oligopeptidase	THOP1	65.119	3	3	6.5	4.2837		-0.482965	0.512912
120	P22314-2	Ubiquitin-like modifier-activating enzyme 1	UBA1	113.8	6	6	8.7	34.205	+	-0.480102	2.43117
121	O95445-2	Apolipoprotein M	APOM	13.051	6	6	44.8	40.763		-0.471981	1.55215
122	A0A087WT59	Transthyretin	TTR	12.633	8	8	88.7	139.85	+	-0.467643	3.04446
123	Q92922	SWI/SNF complex subunit SMARCC1;Sarcosine dehydrogenase, mitochondrial;SWI/SNF complex subunit SMARCC2	SMARCC1;SARDH;SMARCC2	122.87	2	2	1.6	2.6378		-0.466866	0.307638
124	P09668	Pro-cathepsin H;Cathepsin H mini chain;Cathepsin H;Cathepsin H heavy chain;Cathepsin H light chain	CTSH	37.393	9	9	31	142.65	+	-0.466557	2.52466
125	P02647	Apolipoprotein A-I;Proapolipoprotein A-I;Truncated apolipoprotein A-I	APOA1	30.777	35	34	82	323.31	+	-0.460928	2.38723
126	P15169	Carboxypeptidase N catalytic chain	CPN1	52.286	7	7	22.7	28.249	+	-0.457428	2.31322
127	Q86SQ4-2	G-protein coupled receptor 126	GPR126;ADGRG6	133.67	3	3	3.4	12.551		-0.455705	0.896309
128	A0A2R8Y804	Catenin beta-1	CTNNB1	77.206	4	4	6.7	29.987		-0.45224	1.05242
129	A0A087WVQ6	Clathrin heavy chain;Clathrin heavy chain 1	CLTC	192.06	13	13	10.7	42.328	+	-0.451934	3.98125
130	P05783	Keratin, type I cytoskeletal 18	KRT18	48.057	20	18	54.4	218.62	+	-0.445651	2.39668
131	H0Y938	Coatomer subunit beta	COPB2	101.53	4	4	6	9.8875		-0.445548	1.26677
132	P09327	Villin-1	VIL1	92.694	17	17	27.3	107.73	+	-0.445056	2.58011
133	A0A286YER3	D-3-phosphoglycerate dehydrogenase	PHGDH	10.437	3	3	40.2	14.435		-0.439215	1.40085
134	F8VXJ7	Protein canopy homolog 2	CNPY2	19.052	4	4	32.7	4.8958		-0.435704	0.157182
135	Q9HC35	Echinoderm microtubule-associated protein-like 4	EML4	108.91	9	9	13.1	23.611		-0.430778	0.736806
136	Q15113	Procollagen C-endopeptidase enhancer 1	PCOLCE	47.972	11	11	29.8	99.45	+	-0.425235	2.68972
137	A0A7P0TA83	Reelin	RELN	388.61	53	53	20.5	323.31	+	-0.411245	3.56157
138	P63241	Eukaryotic translation initiation factor 5A-1;Eukaryotic translation initiation factor 5A;Eukaryotic translation initiation factor 5A-1-like	EIF5A;EIF5AL1	16.832	6	6	46.1	22.713		-0.41049	1.0125
139	J3KQ32	Obg-like ATPase 1	OLA1	46.937	5	5	14.9	13.49		-0.406339	0.832248
140	P14868-2	Aspartate--tRNA ligase, cytoplasmic	DARS	45.771	3	3	10	20.964		-0.406335	0.832075
141	P05543	Thyroxine-binding globulin	SERPINA7	46.324	11	11	37.8	234.71	+	-0.402947	2.86801
142	Q13347	Eukaryotic translation initiation factor 3 subunit I	EIF3I	36.501	2	2	6.5	4.8586		-0.392013	1.08785
143	Q06520	Bile salt sulfotransferase	SULT2A1	33.779	4	4	19.3	25.433		-0.390661	0.969289
144	P01011	Alpha-1-antichymotrypsin;Alpha-1-antichymotrypsin His-Pro-less	SERPINA3	47.65	18	18	40.9	323.31	+	-0.388132	4.50861
145	G3XAM2	Complement factor I;Complement factor I heavy chain;Complement factor I light chain	CFI	65.059	14	14	30.7	267.93	+	-0.386083	3.85145
146	Q9Y490	Talin-1	TLN1	269.76	6	6	2.7	26.5		-0.385156	1.04539
147	Q15424-2	Scaffold attachment factor B1;Scaffold attachment factor B2	SAFB;SAFB2	95.18	3	3	5	5.0808		-0.377685	0.726577
148	D6RCF2	Histone H2A;Core histone macro-H2A.1;Core histone macro-H2A.2	H2AFY;H2AFY2	17.575	2	2	22.4	4.3606		-0.376668	0.281444
149	P23246	Splicing factor, proline- and glutamine-rich	SFPQ	76.149	8	7	14.4	13.807		-0.369529	0.685278
150	Q16658	Fascin	FSCN1	54.529	4	4	9.9	11.76		-0.364364	1.61098
151	P19827	Inter-alpha-trypsin inhibitor heavy chain H1	ITIH1	101.39	7	7	10.4	28.678		-0.363866	0.548296
152	P27348	14-3-3 protein theta	YWHAQ	27.764	8	6	28.6	123.86		-0.362829	0.880822
153	P00367	Glutamate dehydrogenase 1, mitochondrial;Glutamate dehydrogenase 2, mitochondrial	GLUD1;GLUD2	61.397	18	18	37.8	91.98	+	-0.361021	3.37568
154	Q86U17	Serpin A11	SERPINA11	46.989	6	6	16.4	46.403		-0.359806	1.01273
155	Q8WVQ1-3	Soluble calcium-activated nucleotidase 1	CANT1	38.945	3	3	13.7	13.965		-0.357039	0.627679
156	Q5GFL6-3	von Willebrand factor A domain-containing protein 2	VWA2	45.344	1	1	3.1	2.8545		-0.355446	0.751574
157	A0A8I5QJD7	Transcription initiation factor TFIID subunit 2	TAF2	100.66	1	1	2.8	-2		-0.353917	0.817251
158	P04003	C4b-binding protein alpha chain	C4BPA	67.033	8	8	18.4	85.978		-0.342412	1.18023
159	P26639	Threonine--tRNA ligase, cytoplasmic	TARS	83.434	5	5	8.3	14.039		-0.339975	1.08229
160	O94907	Dickkopf-related protein 1	DKK1	28.671	1	1	3.4	2.5468		-0.336881	0.693237
161	P05154	Plasma serine protease inhibitor	SERPINA5	45.674	13	13	33.7	323.31	+	-0.330103	2.76731
162	P00742	Coagulation factor X;Factor X light chain;Factor X heavy chain;Activated factor Xa heavy chain	F10	54.731	6	6	17.2	23.269		-0.328822	0.659473
163	P00167-2	Cytochrome b5	CYB5A	11.268	3	3	49	8.6401		-0.328787	0.754978
164	C9JD14	Guanine nucleotide-binding protein G(I)/G(S)/G(T) subunit beta-3;Guanine nucleotide-binding protein G(I)/G(S)/G(T) subunit beta-1;Guanine nucleotide-binding protein G(I)/G(S)/G(T) subunit beta-2;Guanine nucleotide-binding protein subunit beta-4	GNB4;GNB2;GNB3;GNB1	9.1033	1	1	12.7	2.7882		-0.327031	0.846557
165	H0YLN8	Transient receptor potential cation channel subfamily M member 7	TRPM7	212.62	1	1	1.2	1.9897		-0.317757	0.456457
166	P50991	T-complex protein 1 subunit delta	CCT4	57.924	6	6	12.8	15.129		-0.316986	0.79237
167	K7EM13	cAMP-dependent protein kinase type I-alpha regulatory subunit;cAMP-dependent protein kinase type I-alpha regulatory subunit, N-terminally processed	PRKAR1A	39.543	2	2	7.2	6.024		-0.311775	0.340611
168	Q99969	Retinoic acid receptor responder protein 2	RARRES2	18.617	4	4	22.1	16.24		-0.308115	1.34773
169	P23142-4	Fibulin-1	FBLN1	74.433	14	3	23.7	196.61		-0.30588	2.61497
170	A0A1C7CYX9	Dihydropyrimidinase-related protein 2	DPYSL2	73.502	10	10	24.2	79.1		-0.298446	1.97578
171	E7ETK5	Inosine-5-monophosphate dehydrogenase 2	IMPDH2	53.026	3	3	8.4	4.4915		-0.29566	0.381624
172	J3KRZ4	L-xylulose reductase	DCXR	14.892	5	5	46.8	53.425		-0.294023	0.887851
173	Q93099	Homogentisate 1,2-dioxygenase	HGD	49.963	3	3	9.7	6.6336		-0.293835	0.627234
174	Q09328	Alpha-1,6-mannosylglycoprotein 6-beta-N-acetylglucosaminyltransferase A	MGAT5	84.542	6	6	10.4	13.295		-0.292792	0.53366
175	F8VUA6	60S ribosomal protein L18	RPL18	14.529	1	1	10	22.116		-0.292576	0.340153
176	F5H163	Mevalonate kinase	MVK	9.0585	2	2	28.9	4.0686		-0.29221	0.794694
177	P11940	Polyadenylate-binding protein 1;Polyadenylate-binding protein	PABPC1	70.67	7	5	13.2	76.857		-0.284925	0.700116
178	Q99832	T-complex protein 1 subunit eta	CCT7	59.366	6	6	14.7	167.95		-0.28206	1.04047
179	O14745	Na(+)/H(+) exchange regulatory cofactor NHE-RF1	SLC9A3R1	38.868	5	5	25.4	24.13		-0.28156	1.10429
180	P43251-4	Biotinidase	BTD	58.913	5	5	10.9	17.883		-0.280221	1.29797
181	P55268	Laminin subunit beta-2	LAMB2	195.98	5	5	4.3	82.155		-0.278181	0.977663
182	Q14118	Dystroglycan;Alpha-dystroglycan;Beta-dystroglycan	DAG1	97.44	9	9	17	41.368		-0.276573	1.79193
183	P67775-2	Serine/threonine-protein phosphatase 2A catalytic subunit alpha isoform;Serine/threonine-protein phosphatase 2A catalytic subunit beta isoform;Serine/threonine-protein phosphatase	PPP2CA;PPP2CB	29.734	2	2	10.2	37.725		-0.27488	0.625016
184	P62805	Histone H4	HIST1H4A	11.367	9	9	53.4	114.62		-0.27342	0.846328
185	E9PC52	Histone-binding protein RBBP7	RBBP7	46.938	4	2	15.4	11.723		-0.270348	0.457602
186	Q14204	Cytoplasmic dynein 1 heavy chain 1	DYNC1H1	532.4	3	3	1	6.1534		-0.270018	0.379781
187	C9JD32	60S ribosomal protein L23	RPL23	9.6694	2	2	38.5	4.6562		-0.26978	0.18662
188	P61160	Actin-related protein 2	ACTR2	44.76	3	3	9.6	12.494		-0.268547	0.311655
189	Q60FE5	Filamin-A	FLNA	278.22	22	22	11.3	119.64		-0.257658	1.16589
190	P30153	Serine/threonine-protein phosphatase 2A 65 kDa regulatory subunit A alpha isoform	PPP2R1A	65.308	5	5	11.9	9.6337		-0.250766	0.531516
191	P07237	Protein disulfide-isomerase	P4HB	57.116	19	19	49.4	234.4		-0.246333	2.38728
192	Q15691	Microtubule-associated protein RP/EB family member 1	MAPRE1	29.999	3	3	17.5	4.9727		-0.240243	0.502196
193	E9PMW7	Elongation factor 1-delta	EEF1D	14.18	3	1	36.9	57.127		-0.24023	1.43914
194	Q8WUJ3-2	Cell migration-inducing and hyaluronan-binding protein	CEMIP	110.36	1	1	1.2	9.1298		-0.239885	0.384482
195	A0A1W2PQ78	Hydroxyacyl-coenzyme A dehydrogenase, mitochondrial	HADH	19.269	2	2	18.2	2.77		-0.237374	0.272239
196	P01023	Alpha-2-macroglobulin	A2M	163.29	72	63	63	323.31		-0.237166	3.35612
197	Q12931	Heat shock protein 75 kDa, mitochondrial	TRAP1	80.109	3	3	5.8	9.5453		-0.236135	0.561736
198	M0R389	Platelet-activating factor acetylhydrolase IB subunit gamma	PAFAH1B3	18.356	2	2	18.3	17.124		-0.232913	0.268162
199	Q06033-2	Inter-alpha-trypsin inhibitor heavy chain H3	ITIH3	99.326	17	17	26.6	113.27		-0.227391	1.44471
200	P22792	Carboxypeptidase N subunit 2	CPN2	60.556	5	5	13.6	44.675		-0.226024	0.539014
201	F5GYN4	Ubiquitin thioesterase OTUB1	OTUB1	28.05	4	4	22.8	24.994		-0.219611	0.296647
202	P18669	Phosphoglycerate mutase 1	PGAM1	28.804	13	13	50.4	90.908		-0.217378	1.13563
203	P55786	Puromycin-sensitive aminopeptidase	NPEPPS	103.28	13	13	15.7	46.915		-0.214249	0.820951
204	C9JSR4	Non-syndromic hearing impairment protein 5	DFNA5	39.685	2	2	6.7	57.077		-0.214178	0.374039
205	Q8NBP7	Proprotein convertase subtilisin/kexin type 9	PCSK9	74.285	18	18	34.2	322.4		-0.212503	2.12808
206	D6RHI9	Ribonuclease T2	RNASET2	29.114	5	5	22.1	54.254		-0.211872	2.40485
207	Q06546	GA-binding protein alpha chain	GABPA	51.295	1	1	3.3	2.5247		-0.210427	0.250574
208	P36955	Pigment epithelium-derived factor	SERPINF1	46.312	16	16	39.5	323.31		-0.207575	1.9477
209	P08697	Alpha-2-antiplasmin	SERPINF2	54.565	16	16	47.3	252.65		-0.205406	1.15733
210	O15144	Actin-related protein 2/3 complex subunit 2	ARPC2	34.333	5	5	18.3	20.163		-0.20244	0.649635
211	O60218	Aldo-keto reductase family 1 member B10	AKR1B10	36.019	4	2	14.6	8.0072		-0.200413	0.606177
212	P10909-4	Clusterin;Clusterin beta chain;Clusterin alpha chain;Clusterin	CLU	48.803	21	21	45.7	323.31		-0.199748	1.46401
213	A0A0G2JQD0	Lanosterol synthase	LSS	62.75	3	3	5.6	2.6964		-0.195597	0.163841
214	Q32P28-4	Prolyl 3-hydroxylase 1	LEPRE1	78.921	1	1	1.4	3.425		-0.195261	0.737587
215	I3L3H2	Eukaryotic initiation factor 4A-III;Eukaryotic initiation factor 4A-III, N-terminally processed	EIF4A3	44.511	4	3	14.6	16.237		-0.191989	0.474105
216	B1AHD1	NHP2-like protein 1;NHP2-like protein 1, N-terminally processed	NHP2L1	14.627	2	2	18.2	4.0317		-0.189177	0.239468
217	Q99519	Sialidase-1	NEU1	45.467	4	4	11.1	19.379		-0.187249	0.667265
218	O15511	Actin-related protein 2/3 complex subunit 5	ARPC5	16.32	1	1	7.9	6.8798		-0.187216	0.18113
219	E7EMD0	NADPH--cytochrome P450 reductase	POR	47.401	2	2	6.7	4.5602		-0.184124	0.212892
220	A0A0A0MRJ7	Coagulation factor V;Coagulation factor V heavy chain;Coagulation factor V light chain	F5	252.23	17	13	9.1	83.467		-0.184092	0.892073
221	Q99733-2	Nucleosome assembly protein 1-like 4	NAP1L4	44.078	3	3	10.1	17.267		-0.18225	0.575449
222	A0A2R8Y524	Beta-mannosidase	MANBA	101.16	4	4	5.5	18.391		-0.182154	0.460674
223	P25398	40S ribosomal protein S12	RPS12	14.515	5	5	48.5	19.131		-0.181232	0.739871
224	P35270	Sepiapterin reductase	SPR	28.048	1	1	3.8	2.3048		-0.179249	0.637109
225	P62195-2	26S protease regulatory subunit 8	PSMC5	44.784	3	3	11.1	4.5827		-0.177513	0.306157
226	Q12794-4	Hyaluronidase-1	HYAL1	23.337	1	1	13.4	16.395		-0.171257	0.247094
227	P61626	Lysozyme C;Lysozyme	LYZ	16.537	7	7	56.8	142.81		-0.170312	1.76749
228	A0A087WSY5	Carboxypeptidase B2	CPB2	44.022	4	4	13	77.711		-0.163946	0.458314
229	P23396	40S ribosomal protein S3	RPS3	26.688	9	9	39.5	42.189		-0.163599	0.5314
230	U3KQK0	Histone H2B;Histone H2B type 1-L;Histone H2B type 1-M;Histone H2B type 1-N;Histone H2B type 1-H;Histone H2B type 2-F;Histone H2B type 1-C/E/F/G/I;Histone H2B type 1-D;Histone H2B type F-S;Histone H2B type 1-K;Histone H2B type 1-A	HIST1H2BN;HIST1H2BL;HIST1H2BM;HIST1H2BH;HIST2H2BF;HIST1H2BC;HIST1H2BD;H2BFS;HIST1H2BK;HIST1H2BA	18.804	7	2	36.1	172.81		-0.162631	0.575277
231	O43505	Beta-1,4-glucuronyltransferase 1	B4GAT1	47.119	2	2	6	60.119		-0.161953	0.185101
232	P13639	Elongation factor 2	EEF2	95.337	15	15	26.2	156.49		-0.156553	0.929216
233	I3L0V3	Tubulin-specific chaperone D	TBCD	26.14	1	1	5.1	2.5281		-0.155201	0.303756
234	A0A494C0G5	Agrin;Agrin N-terminal 110 kDa subunit;Agrin C-terminal 110 kDa subunit;Agrin C-terminal 90 kDa fragment;Agrin C-terminal 22 kDa fragment	AGRN	203.09	23	23	16.6	231.18		-0.150859	0.899636
235	B7Z7Q6	Lysosomal Pro-X carboxypeptidase	PRCP	43.933	3	3	9.5	9.442		-0.148476	0.26699
236	H0Y7V6	Pulmonary surfactant-associated protein B	SFTPB	41.356	1	1	2.7	2.6136		-0.145062	0.458663
237	O94985-2	Calsyntenin-1;Soluble Alc-alpha;CTF1-alpha	CLSTN1	108.64	14	14	16.3	138.83		-0.134804	1.00353
238	C9JJ34	Ran-specific GTPase-activating protein	RANBP1	18.762	3	3	34.4	15.207		-0.133589	0.300878
239	P01008	Antithrombin-III	SERPINC1	52.602	23	23	48.7	323.31		-0.131451	1.43713
240	Q6P452	Annexin;Annexin A4	ANXA4	33.552	4	4	16.1	17.389		-0.128939	0.111993
241	Q9BQT9	Calsyntenin-3	CLSTN3	106.1	6	6	7.4	42.631		-0.127846	0.484522
242	E7EX90	Dynactin subunit 1	DCTN1;DKFZp686E0752	139.09	2	2	1.9	18.97		-0.127479	0.168543
243	J3QSB7	Purine nucleoside phosphorylase;S-methyl-5-thioadenosine phosphorylase	MTAP	26.777	3	3	15.7	7.8895		-0.1256	0.298076
244	O75369-2	Filamin-B	FLNB	275.66	35	34	20.6	218.55		-0.124236	0.788397
245	P05546	Heparin cofactor 2	SERPIND1	57.07	16	16	34.9	69.36		-0.121875	1.44016
246	D6RFL4	Monocyte differentiation antigen CD14;Monocyte differentiation antigen CD14, urinary form;Monocyte differentiation antigen CD14, membrane-bound form	CD14	23.313	2	2	13.1	2.9733		-0.11972	0.293275
247	A0A3B3ITZ9	Thyroid hormone receptor-associated protein 3	THRAP3	103.52	2	2	3	5.8092		-0.11422	0.1729
248	Q71UI9	Histone H2A.V;Histone H2A.Z;Histone H2A	H2AFV;H2AFZ	13.509	5	3	31.2	9.3282		-0.113062	0.249209
249	D6REA1	Nucleotide exchange factor SIL1	SIL1	52.748	8	8	20.3	73.403		-0.112228	0.673098
250	E7EU81	Golgin subfamily B member 1	GOLGB1	188.23	1	1	1	3.186		-0.106527	0.286454
251	P27824-2	Calnexin	CANX	71.502	2	2	4.6	4.37		-0.10497	0.28538
252	G5E9F8	Vitamin K-dependent protein S	PROS1	73.473	12	12	21	64.793		-0.100321	0.58513
253	A0A087WTZ5	UBX domain-containing protein 1	UBXN1	27.015	1	1	6.7	33.127		-0.099298	0.144862
254	P01024	Complement C3;Complement C3 beta chain;C3-beta-c;Complement C3 alpha chain;C3a anaphylatoxin;Acylation stimulating protein;Complement C3b alpha chain;Complement C3c alpha chain fragment 1;Complement C3dg fragment;Complement C3g fragment;Complement C3d fragment;Complement C3f fragment;Complement C3c alpha chain fragment 2	C3	187.15	110	106	73.3	323.31		-0.0990143	2.06336
255	O75874	Isocitrate dehydrogenase [NADP] cytoplasmic	IDH1	46.659	18	17	52.4	205.92		-0.0990047	0.442099
256	Q9NR45	Sialic acid synthase	NANS	40.307	3	3	11.1	6.3454		-0.097949	0.145912
257	H0YEN5	40S ribosomal protein S2	RPS2	21.154	1	1	6.2	2.0239		-0.0958141	0.174847
258	O43242	26S proteasome non-ATPase regulatory subunit 3	PSMD3	60.977	3	3	6.4	9.3946		-0.0954493	0.227297
259	P14618	Pyruvate kinase PKM;Pyruvate kinase	PKM	57.936	14	14	40.3	298.37		-0.0939641	0.57847
260	Q96A83-2	Collagen alpha-1(XXVI) chain	COL26A1	45.13	1	1	3.2	2.1037		-0.0896478	0.257092
261	P12004	Proliferating cell nuclear antigen	PCNA	28.768	6	6	29.9	242.46		-0.0891109	0.400603
262	Q12906-5	Interleukin enhancer-binding factor 3	ILF3	74.606	3	3	5.5	8.6745		-0.0885849	0.414134
263	Q9UHG3-2	Prenylcysteine oxidase 1	PCYOX1	48.506	4	4	11.4	75.723		-0.0872836	0.255498
264	M0R210	40S ribosomal protein S16	RPS16	14.419	4	4	34.1	6.2878		-0.0871749	0.314151
265	A0A4W8W4R1	Cell growth regulator with EF hand domain protein 1	CGREF1	47.064	7	7	27	127.01		-0.0850406	0.124447
266	P18065	Insulin-like growth factor-binding protein 2	IGFBP2	34.814	4	4	17.2	33.185		-0.0817456	0.108846
267	Q99574	Neuroserpin	SERPINI1	46.426	7	7	20.2	18.904		-0.0752163	0.43433
268	P21695-2	Glycerol-3-phosphate dehydrogenase [NAD(+)], cytoplasmic	GPD1	35.139	2	2	8.9	5.6097		-0.0727127	0.249676
269	E5RJT0	Eukaryotic translation initiation factor 3 subunit H	EIF3H	28.375	2	2	11.9	3.7109		-0.0666533	0.0625395
270	O00625	Pirin	PIR	32.113	2	2	12.4	5.0561		-0.065712	0.0496878
271	P14543-2	Nidogen-1	NID1	122.02	21	21	25.4	209.27		-0.0613642	1.47476
272	Q9H3G5	Probable serine carboxypeptidase CPVL	CPVL	54.163	5	5	12	17.083		-0.0593467	0.130514
273	Q09028-3	Histone-binding protein RBBP4	RBBP4	46.158	5	3	19	53.069		-0.0593376	0.247189
274	Q9Y624	Junctional adhesion molecule A	F11R	32.583	2	2	6.4	2.4501		-0.0568333	0.11044
275	P19883-2	Follistatin	FST	34.803	7	7	24	88.868		-0.0523458	0.279958
276	Q99523	Sortilin	SORT1	92.067	1	1	1.2	3.0035		-0.0494447	0.130277
277	P01009	Alpha-1-antitrypsin;Short peptide from AAT	SERPINA1	46.736	31	31	61	323.31		-0.046463	0.160445
278	M0QZY2		ZNF254	5.5062	1	1	24.5	-2		-0.0458918	0.0299825
279	P25311	Zinc-alpha-2-glycoprotein	AZGP1	34.258	6	6	26.8	17.865		-0.0429568	0.0472577
280	E9PQY2	Prefoldin subunit 4	PFDN4	15.598	2	2	20.6	18.708		-0.0406359	0.0543145
281	Q9Y6C2	EMILIN-1	EMILIN1	106.69	5	5	8.7	7.1854		-0.0377169	0.0794846
282	P02765	Alpha-2-HS-glycoprotein;Alpha-2-HS-glycoprotein chain A;Alpha-2-HS-glycoprotein chain B	AHSG	39.34	12	9	49	323.31		-0.0341959	0.261166
283	Q9NRV9	Heme-binding protein 1	HEBP1	21.097	4	4	27.5	8.2581		-0.0336289	0.0598055
284	A0A7P0T8D1	Angiotensinogen;Angiotensin-1;Angiotensin-2;Angiotensin-3;Angiotensin-4;Angiotensin 1-9;Angiotensin 1-7;Angiotensin 1-5;Angiotensin 1-4	AGT	52.069	17	17	48.1	323.31		-0.0331392	0.229717
285	P45877	Peptidyl-prolyl cis-trans isomerase C	PPIC	22.763	2	2	8.5	3.6315		-0.0324059	0.0660026
286	P33908	Mannosyl-oligosaccharide 1,2-alpha-mannosidase IA	MAN1A1	72.968	13	13	21.6	224.45		-0.0320101	0.134554
287	P04217	Alpha-1B-glycoprotein	A1BG	54.253	12	12	41.8	209.04		-0.0307255	0.207349
288	A0A5F9UP49	45 kDa calcium-binding protein	SDF4	40.936	7	7	26.2	49.212		-0.0281935	0.0981998
289	Q15582	Transforming growth factor-beta-induced protein ig-h3	TGFBI	74.68	15	15	29.3	150.12		-0.0277462	0.180577
290	G3V580	Protein arginine N-methyltransferase 5;Protein arginine N-methyltransferase 5, N-terminally processed	PRMT5	20.375	2	2	23.3	4.5719		-0.0236454	0.0192191
291	Q06830	Peroxiredoxin-1	PRDX1	22.11	12	9	56.8	99.317		-0.0227833	0.099493
292	P12109	Collagen alpha-1(VI) chain	COL6A1	108.53	2	2	3.3	111.47		-0.0196176	0.115171
293	P61086	Ubiquitin-conjugating enzyme E2 K	UBE2K	22.406	2	2	11	4.9142		-0.0158801	0.0237374
294	Q9P258	Protein RCC2	RCC2	56.084	1	1	2.9	6.4201		-0.014236	0.0488441
295	Q9BTY2	Plasma alpha-L-fucosidase	FUCA2	54.066	7	7	16.1	39.187		-0.0108671	0.0875163
296	P47897-2	Glutamine--tRNA ligase	QARS	86.578	2	1	5	4.464		-0.0108447	0.0133368
297	P19022	Cadherin-2	CDH2	99.808	5	5	8.8	25.684		-0.00890398	0.0332483
298	P20142	Gastricsin	PGC	42.425	2	2	5.2	43.108		-0.0081172	0.0641114
299	Q92563	Testican-2	SPOCK2	46.779	8	8	21.5	24.745		-0.0045743	0.00802462
300	O75083	WD repeat-containing protein 1	WDR1	66.193	3	3	8.1	10.442		-0.00355577	0.00468656
301	Q16778	Histone H2B type 2-E;Histone H2B type 1-B;Histone H2B type 1-O;Histone H2B type 1-J;Histone H2B type 3-B	HIST2H2BE;HIST1H2BB;HIST1H2BO;HIST1H2BJ;HIST3H2BB	13.92	7	2	47.6	5.8549		-0.00332975	0.00389412
302	Q15029-2	116 kDa U5 small nuclear ribonucleoprotein component	EFTUD2	105.38	2	2	2.8	2.0797		-0.00228977	0.0108458
303	A0A087WV90	Dystrophin	DMD	271.07	1	1	0.5	2.6839		0	NaN
304	A0A075B730	Epiplakin	EPPK1	553.12	1	1	0.8	7.6503		0	NaN
305	U3KQE2	Calpain small subunit 1	CAPNS1	18.445	1	1	9.3	10.529		0	NaN
306	A0A087WUS4	Aminopeptidase B	RNPEP	16.21	1	1	11.9	2.1201		0	NaN
307	E9PJK6	Isoaspartyl peptidase/L-asparaginase;Isoaspartyl peptidase/L-asparaginase alpha chain;Isoaspartyl peptidase/L-asparaginase beta chain	ASRGL1	7.203	1	1	24.3	3.3658		0	NaN
308	A0A087WZG9	Retrotransposon-derived protein PEG10	PEG10	40.489	2	2	8.4	9.0491		0	NaN
309	A0A087WW18	Protein archease	ZBTB8OS	8.1802	1	1	13.9	2.7521		0	NaN
310	Q99460	26S proteasome non-ATPase regulatory subunit 1	PSMD1	105.84	5	5	7.7	5.6603		0	NaN
311	A6NKE1	Trafficking protein particle complex subunit 3	TRAPPC3	13.343	1	1	6.8	2.2702		0	NaN
312	A0A087WYC0	Golgin subfamily A member 2	GOLGA2	90.882	1	1	1.5	3.1755		0	NaN
313	H3BN26	Seizure 6-like protein 2	SEZ6L2	32.864	1	1	5.3	16.651		0	NaN
314	A0A087WYT3	Prostaglandin E synthase 3	PTGES3	19.155	3	3	22.6	13.92		0	NaN
315	A0A087X253	AP-2 complex subunit beta;AP-1 complex subunit beta-1	AP2B1;AP1B1	101.33	3	3	3.6	8.0496		0	NaN
316	A0A087X2I1	26S protease regulatory subunit 10B	PSMC6	45.796	2	2	5.7	3.6054		0	NaN
317	A0A096LNZ9	Ubiquitin-like protein ISG15	ISG15	15.562	1	1	7	2.8917		0	NaN
318	A0A0A0MRN5	Opioid growth factor receptor	OGFR	67.194	1	1	2.7	17.436		0	NaN
319	A0A0A0MRV1		GBA2	18.494	1	1	9.9	-2		0	NaN
320	A0A0A0MS07	Ig gamma-1 chain C region	IGHG1	31.983	2	2	10.5	4.8477		0	NaN
321	A0A0A0MTS7	Titin	TTN	3994.6	3	3	0.1	2.4552		0	NaN
322	F8WDD7	Actin-related protein 2/3 complex subunit 4	ARPC4;ARPC4-TTLL3	13.057	2	2	19.5	4.6051		0	NaN
323	P42765	3-ketoacyl-CoA thiolase, mitochondrial	ACAA2	41.924	3	3	12.8	20.582		0	NaN
324	H0YMP1	Deoxyuridine 5-triphosphate nucleotidohydrolase, mitochondrial	DUT	11.869	2	2	20.6	3.0325		0	NaN
325	I3L1H9	Zymogen granule protein 16 homolog B	ZG16B	5.6105	1	1	30.8	2.0054		0	NaN
326	F8VNW6	Prefoldin subunit 5	PFDN5	4.4843	1	1	36.6	10.268		0	NaN
327	C9K0U8	Single-stranded DNA-binding protein, mitochondrial	SSBP1	14.131	1	1	12.4	43.847		0	NaN
328	A0A0G2JSF1			16.549	1	1	7.1	-2		0	NaN
329	E9PLH9	GDP-L-fucose synthase	TSTA3	12.788	1	1	9.3	2.3731		0	NaN
330	H0YK49	Electron transfer flavoprotein subunit alpha, mitochondrial	ETFA	24.16	1	1	7.9	74.825		0	NaN
331	Q9UDY2-7	Tight junction protein ZO-2	TJP2	137.34	2	2	2.9	2.3288		0	NaN
332	A0A1W2PRU0	Alpha-endosulfine	ENSA	13.133	1	1	19.3	7.061		0	NaN
333	A0A286YF37	F-box only protein 2	FBXO2	30.299	2	2	10.4	5.893		0	NaN
334	A0A7P0SBL1	Ribonucleoside-diphosphate reductase subunit M2	RRM2	39.629	1	1	3.8	8.7149		0	NaN
335	A0A2R8Y6J3	60S ribosomal protein L5	RPL5	27.045	1	1	5	2.0644		0	NaN
336	A0A2R8Y783	Protein 4.1	EPB41	33.397	1	1	4.5	23.424		0	NaN
337	A0A3B3IRM4	Xylulose kinase	XYLB	60.068	1	1	2.9	6.1149		0	NaN
338	E9PKB5	Protein phosphatase 1A;Protein phosphatase 1B	PPM1A;PPM1B	20.644	1	1	6.4	6.9158		0	NaN
339	A0A3B3ISC6	Coatomer subunit alpha;Xenin;Proxenin	COPA	114.87	3	3	4.1	5.9251		0	NaN
340	A0A3B3ISQ4	Epidermal growth factor receptor kinase substrate 8-like protein 2	EPS8L2	88.063	1	1	2.3	2.0926		0	NaN
341	A0A3B3ITC2	Beta-1-syntrophin;Beta-2-syntrophin	SNTB1;SNTB2	44.249	2	2	6	8.4301		0	NaN
342	C9JYX9	Procollagen C-endopeptidase enhancer 2	PCOLCE2	33.807	1	1	3.6	3.4786		0	NaN
343	H7BZ18	Multiple coagulation factor deficiency protein 2	MCFD2	10.253	1	1	38.9	4.4867		0	NaN
344	A0A3B3IUA7	E3 ubiquitin/ISG15 ligase TRIM25	TRIM25	51.073	1	1	2.6	2.0312		0	NaN
345	H0Y4T6	Peptidyl-prolyl cis-trans isomerase NIMA-interacting 4	PIN4	8.773	1	1	14.3	3.832		0	NaN
346	D6RCD1	Phosphoacetylglucosamine mutase	PGM3	7.756	1	1	11.3	2.7619		0	NaN
347	K7EP07	Tubulin-folding cofactor B	TBCB	19.251	2	2	17.2	45.602		0	NaN
348	K7ES25	Xaa-Pro dipeptidase	PEPD	56.406	4	4	8.4	11.405		0	NaN
349	A0A7I2YQL8	Transforming growth factor beta-1;Latency-associated peptide	TGFB1	40.872	3	3	10.5	13.045		0	NaN
350	A0A590UJK4	Serine/arginine-rich splicing factor 6;Serine/arginine-rich splicing factor 5;Serine/arginine-rich splicing factor 4	SRSF6;SRSF5;SRSF4	26.306	2	2	8	2.9022		0	NaN
351	A0A5F9ZHC6	Argininosuccinate lyase	ASL	18.369	2	2	12.3	2.8774		0	NaN
352	A0A5H1ZRQ3	Ig kappa chain C region	IGKC	11.609	3	3	47.7	165.58		0	NaN
353	A0A669KB69	Apolipoprotein A-V	APOA5	44.266	4	4	17.3	44.676		0	NaN
354	A0A6Q8PFC4	Protein TFG	TFG	27.321	1	1	9.6	5.821		0	NaN
355	A0A6Q8PF67	CAAX prenyl protease 1 homolog	ZMPSTE24	12.083	1	1	15.7	-2		0	NaN
356	A0A7P0T960	2-5-oligoadenylate synthase 1	OAS1	17.725	1	1	5.1	2.0319		0	NaN
357	A0A7I2V5Z8	Integrin beta;Integrin beta-1	ITGB1	42.254	1	1	2.9	8.5956		0	NaN
358	A0A7I2V4F6	Signal transducer and activator of transcription;Signal transducer and activator of transcription 3	STAT3	53.193	1	1	5.7	2.078		0	NaN
359	A0A7I2V3N0	Exportin-1	XPO1	85.202	1	1	1.4	2.6013		0	NaN
360	Q8J015	Putative 60S ribosomal protein L13a protein RPL13AP3;60S ribosomal protein L13a	RPL13a;RPL13A;RPL13AP3	16.731	1	1	7.7	2.1333		0	NaN
361	J3QLL0	Importin subunit alpha-1	KPNA2	15.234	1	1	13.4	17.677		0	NaN
362	A0A7I2V4K4	V-type proton ATPase subunit G 1	ATP6V1G1	8.2865	1	1	15.5	6.0626		0	NaN
363	A0A7I2V385	Eukaryotic translation initiation factor 4H	EIF4H	21.364	1	1	6.6	5.7751		0	NaN
364	D6RBR0	Ras GTPase-activating protein-binding protein 2	G3BP2	11.398	1	1	27.5	2.1948		0	NaN
365	B1AHA8	Heme oxygenase 1	HMOX1	21.583	5	5	33.2	20.7		0	NaN
366	A0A7I2V4L6	Synaptobrevin homolog YKT6	YKT6	21.713	3	3	15.7	3.9661		0	NaN
367	A0A7I2V651	Ras GTPase-activating protein-binding protein 1	G3BP1	34.046	3	3	16.1	11.923		0	NaN
368	Q04637-9	Eukaryotic translation initiation factor 4 gamma 1	EIF4G1	176.23	3	3	2.4	19.963		0	NaN
369	A0A7P0T9Y2	NAD(P)H-hydrate epimerase	APOA1BP	24.498	1	1	5.4	3.2207		0	NaN
370	A0A804HHX4	Exostosin-2	EXT2	20.546	1	1	6.2	2.51		0	NaN
371	A0A804HKE6	Fumarate hydratase, mitochondrial	FH	20.82	3	3	18.8	26.861		0	NaN
372	H0YE57	7-dehydrocholesterol reductase	DHCR7	25.479	1	1	5.9	2.8588		0	NaN
373	A0A804HI41	N-acetylglucosamine-1-phosphotransferase subunit gamma	GNPTG	35.776	2	2	9.3	5.0763		0	NaN
374	A0A804HLK9	Desmoglein-2	DSG2	34.212	1	1	4.6	10.225		0	NaN
375	A0A8I5KYZ4	Nucleolar RNA helicase 2	DDX21	81.577	2	1	3.7	4.6361		0	NaN
376	A0A8I5KX20	Cytochrome b5 type B	CYB5B	7.1389	2	2	41.5	13.34		0	NaN
377	A0A8I5KZ07	Putative helicase MOV-10	MOV10	106.25	1	1	1.3	7.4263		0	NaN
378	E9PKW1	Latent-transforming growth factor beta-binding protein 3	LTBP3	130.55	3	3	4	5.6673		0	NaN
379	A0A8I5KZ38	Myosin-10	MYH10	230.16	2	1	1.5	2.0172		0	NaN
380	A2A2D0	Stathmin	STMN1	9.7931	3	2	42.4	9.711		0	NaN
381	A2A3R7	40S ribosomal protein S6	RPS6	10.415	1	1	16.5	6.0096		0	NaN
382	A6NH11	Glycolipid transfer protein domain-containing protein 2	GLTPD2	31.641	1	1	3.1	2.7573		0	NaN
383	A6NKD9	Coiled-coil domain-containing protein 85C	CCDC85C	45.209	1	1	5.3	5.3563		0	NaN
384	A8K0C1	Threonine synthase-like 2	THNSL2	25.037	1	1	4.9	-2		0	NaN
385	Q49AN9	Small nuclear ribonucleoprotein G;Putative small nuclear ribonucleoprotein G-like protein 15	SNRPG;SNRPGP15	7.1013	1	1	18.8	9.8435		0	NaN
386	B0QY90	Eukaryotic translation initiation factor 3 subunit L	EIF3L	55.161	3	3	9.2	13.229		0	NaN
387	B1AKZ5	Astrocytic phosphoprotein PEA-15	PEA15	12.53	1	1	9.3	2.7003		0	NaN
388	B4DHN5	Syntenin-1	SDCBP	25.968	2	2	19.7	16.14		0	NaN
389	H3BM47	Group XV phospholipase A2	PLA2G15	18.266	1	1	11	3.1285		0	NaN
390	B4DLN1	39S ribosomal protein L12, mitochondrial	MRPL12	48.099	1	1	2.5	5.1484		0	NaN
391	B4E3S0	Coronin;Coronin-1C	CORO1C	41.603	3	3	8.4	3.2987		0	NaN
392	B8ZWD1	Acyl-CoA-binding protein	DBI	11.15	1	1	16.5	2.3871		0	NaN
393	M0QZK8	Gamma-glutamylcyclotransferase	GGCT	11.578	1	1	16.5	2.4641		0	NaN
394	C9J2I0	Arf-GAP domain and FG repeat-containing protein 1	AGFG1	25.396	1	1	9.7	2.2854		0	NaN
395	B9TX62		MED24	32.221	1	1	6.5	2.0097		0	NaN
396	C9JT28	Interleukin-1 receptor accessory protein	IL1RAP	13.544	2	2	18.6	5.068		0	NaN
397	G5E9D8	Inter-alpha-trypsin inhibitor heavy chain H5	ITIH5	78.437	2	2	2.7	3.1522		0	NaN
398	C9J4M6	DNA-directed RNA polymerase;DNA-directed RNA polymerase II subunit RPB2	POLR2B	121.37	1	1	1.5	3.6718		0	NaN
399	C9JRH2	Regulator of chromosome condensation	RCC1	24.465	1	1	8.3	2.5316		0	NaN
400	C9J8Q1	NFU1 iron-sulfur cluster scaffold homolog, mitochondrial	NFU1	10.443	1	1	15.6	2.0147		0	NaN
401	H7C131	3-ketoacyl-CoA thiolase, peroxisomal	ACAA1	30.222	2	2	11.4	6.2858		0	NaN
402	C9JFM5	Syntaxin-4	STX4	19.782	1	1	10.9	4.7722		0	NaN
403	C9JFR7	Cytochrome c	CYCS	11.333	2	2	14.9	4.4717		0	NaN
404	C9JLI6	40S ribosomal protein S27;40S ribosomal protein S27-like	RPS27L;RPS27	10.886	1	1	13.4	2.3995		0	NaN
405	C9JQ41	Coiled-coil domain-containing protein 58	CCDC58	15.296	2	2	21.5	2.4809		0	NaN
406	D6R9C3	Cytochrome c oxidase subunit 7A2, mitochondrial	COX7A2	5.8468	1	1	18.9	2.3617		0	NaN
407	D6RBM7		TXK	5.7686	1	1	33.3	-2		0	NaN
408	D6R9V0	Receptor protein-tyrosine kinase;Fibroblast growth factor receptor 4	FGFR4	11.766	2	2	13.9	3.4836		0	NaN
409	H0YAF8	Guanine nucleotide-binding protein subunit beta-2-like 1;Guanine nucleotide-binding protein subunit beta-2-like 1, N-terminally processed	GNB2L1	21.934	2	2	14.6	9.7276		0	NaN
410	D6RGY4	Glutamyl-tRNA(Gln) amidotransferase subunit B, mitochondrial	GATB;PET112	12.347	1	1	6.1	-2		0	NaN
411	D6REB4	Polyadenylate-binding protein-interacting protein 1	PAIP1	39.908	1	1	3.1	12.108		0	NaN
412	D6REC4	Cilia- and flagella-associated protein 99	CFAP99	81.885	1	1	1	2.438		0	NaN
413	H0Y9G8	Septin-11	2022-09-11	9.819	2	2	40.2	5.9594		0	NaN
414	D6RGE2	Isochorismatase domain-containing protein 1	ISOC1	20.239	2	2	13.8	9.1879		0	NaN
415	E5RFG2	Semaphorin-4G	SEMA4G	58.416	1	1	2.5	2.796		0	NaN
416	E5RFX7	Proline synthase co-transcribed bacterial homolog protein	PROSC	15.34	1	1	9.5	2.6735		0	NaN
417	E5RGS4	Prefoldin subunit 1	PFDN1	13.466	1	1	9.4	3.4866		0	NaN
418	E5RHG8	Transcription elongation factor B polypeptide 1	TCEB1	9.9601	2	2	38.2	17.634		0	NaN
419	E5RI99	60S ribosomal protein L30	RPL30	12.656	2	2	27.2	3.3774		0	NaN
420	E5RIA4	Aspartyl aminopeptidase	DNPEP	51.998	3	3	8.5	3.3337		0	NaN
421	Q86UE4	Protein LYRIC	MTDH	63.836	2	2	4.1	3.6363		0	NaN
422	E5RJY2	Protein argonaute-2	AGO2	4.4932	1	1	30.6	2.0596		0	NaN
423	E7EUI7	Protein phosphatase inhibitor 2-like protein 3;Protein phosphatase inhibitor 2	PPP1R2;PPP1R2P3	8.9811	1	1	18.8	3.7362		0	NaN
424	E9PE24	Visinin-like protein 1	VSNL1	12.127	1	1	10.6	2.3766		0	NaN
425	E7ETU9	Procollagen-lysine,2-oxoglutarate 5-dioxygenase 2	PLOD2	81.169	2	2	4	4.8885		0	NaN
426	X6R7H2	Peroxisome proliferator-activated receptor gamma coactivator-related protein 1	PPRC1	69.097	1	1	2.2	2.1913		0	NaN
427	Q5JWQ4	Neuropilin-1	NRP1	67.292	1	1	2.2	4.5641		0	NaN
428	H0YA62	G2/mitotic-specific cyclin-B1	CCNB1	21.542	1	1	9.2	-2		0	NaN
429	E9PDE8	Heat shock 70 kDa protein 4L	HSPA4L	91.953	2	1	3.1	3.1998		0	NaN
430	U3KPX1	Acylphosphatase;Acylphosphatase-2	ACYP2	7.2321	1	1	19.7	2.1162		0	NaN
431	E9PFG7		OGDH	99.015	1	1	1.4	-2		0	NaN
432	H7C3S9	COP9 signalosome complex subunit 8	COPS8	8.9341	2	2	32.5	3.7413		0	NaN
433	E9PK54		HSPA8	19.955	11	1	76	2.285		0	NaN
434	E9PKD5	26S protease regulatory subunit 6A	PSMC3	34.614	1	1	3.2	2.6511		0	NaN
435	E9PKG1	Protein arginine N-methyltransferase 1	PRMT1	37.709	2	2	8	3.872		0	NaN
436	E9PL10	Transcription factor BTF3;Transcription factor BTF3 homolog 4	BTF3L4	15.779	1	1	19.3	4.071		0	NaN
437	E9PL38	26S proteasome non-ATPase regulatory subunit 13	PSMD13	29.755	2	2	10.3	2.2781		0	NaN
438	E9PN91	Elongation factor 1-delta	EEF1D	11.616	3	1	42.5	3.4927		0	NaN
439	E9PNR6	Rho GTPase-activating protein 1	ARHGAP1	22.491	1	1	7.3	4.4092		0	NaN
440	E9PPQ5	Cysteine and histidine-rich domain-containing protein 1	CHORDC1	20.723	1	1	7.6	5.5107		0	NaN
441	E9PQI8	U4/U6.U5 tri-snRNP-associated protein 1	SART1	17.541	1	1	9.8	4.6978		0	NaN
442	E9PQK6	Apoptosis inhibitor 5	API5	13.841	2	2	22	3.8588		0	NaN
443	H0YET5	EGF-containing fibulin-like extracellular matrix protein 2	EFEMP2	19.7	1	1	6.6	2.6016		0	NaN
444	F5GXS2	Alpha-actinin-4	ACTN4	104.85	34	1	47.5	2.3716		0	NaN
445	F5H4B6	Aldehyde dehydrogenase family 16 member A1	ALDH16A1	67.152	2	2	3.8	2.975		0	NaN
446	F5H4C6	N-acetylglucosamine-6-sulfatase	GNS	28.349	1	1	4.9	3.1828		0	NaN
447	F8VR84	UPF0160 protein MYG1, mitochondrial	C12orf10	24.058	1	1	4.7	3.7414		0	NaN
448	F8VXI7	Dynein light chain 1, cytoplasmic	DYNLL1	4.7714	1	1	52.4	4.034		0	NaN
449	F8VRY7	3(2),5-bisphosphate nucleotidase 1	BPNT1	12.921	1	1	19.8	2.833		0	NaN
450	F8VS10	Spermatogenesis-associated serine-rich protein 2	SPATS2	32.475	1	1	5.1	3.4591		0	NaN
451	F8VUJ3	Polypeptide N-acetylgalactosaminyltransferase;Polypeptide N-acetylgalactosaminyltransferase 4	POC1B-GALNT4;GALNT4	66.237	1	1	2.1	1.9795		0	NaN
452	F8VXU5	Vacuolar protein sorting-associated protein 29	VPS29	23.98	1	1	6.1	3.473		0	NaN
453	F8WB75	Receptor-transporting protein 5	RTP5	5.9559	1	1	36.4	-2		0	NaN
454	F8WCZ6	Complement C1s subcomponent;Complement C1s subcomponent heavy chain;Complement C1s subcomponent light chain	C1S	57.519	1	1	2.1	15.155		0	NaN
455	F8WE85	FRAS1-related extracellular matrix protein 1	FREM1	149.46	1	1	0.9	3.656		0	NaN
456	F8WJN3	Cleavage and polyadenylation specificity factor subunit 6	CPSF6	52.269	1	1	2.9	16.099		0	NaN
457	G3V1U3	Methionine aminopeptidase 2	METAP2	35.991	4	2	25.9	18.715		0	NaN
458	G3V450	Ectonucleoside triphosphate diphosphohydrolase 5	ENTPD5	22.968	1	1	6.6	2.5105		0	NaN
459	G3V4F2	Acyl-coenzyme A thioesterase 1;Acyl-coenzyme A thioesterase 2, mitochondrial	ACOT1;ACOT2	43.733	3	3	10.4	9.8262		0	NaN
460	Q96EK6	Glucosamine 6-phosphate N-acetyltransferase	GNPNAT1	20.749	2	2	14.1	3.5948		0	NaN
461	G5E948	Mitogen-activated protein kinase kinase kinase kinase 4	MAP4K4	157.78	2	2	2.3	16.692		0	NaN
462	H0Y4X3	RNA-binding protein 39	RBM39	36.514	1	1	3	2.1252		0	NaN
463	H0Y997	Thioredoxin domain-containing protein 15	TXNDC15	37.923	1	1	4.1	2.1077		0	NaN
464	H0YC07	Oxidation resistance protein 1	OXR1	58.407	1	1	3.5	2.7224		0	NaN
465	H0YDS0	Ubiquilin-1;Ubiquilin-4	UBQLN1;UBQLN4	16.444	1	1	10.2	6.4049		0	NaN
466	H0YF61	Non-specific lipid-transfer protein	SCP2	14.874	2	2	13.6	6.8842		0	NaN
467	H0YGT2	Cation-dependent mannose-6-phosphate receptor	M6PR	13.271	1	1	11.5	2.2773		0	NaN
468	H0YHZ8		SLC38A4	15.948	1	1	5	1.9788		0	NaN
469	H0YID2	Adenylate kinase isoenzyme 1	AK1	5.8316	1	1	19.6	2.3734		0	NaN
470	H0YJP3	Tryptophan--tRNA ligase, cytoplasmic;T1-TrpRS;T2-TrpRS	WARS	20.016	1	1	9.2	34.646		0	NaN
471	H0YK42	Sorting nexin-1;Sorting nexin-2	SNX1;SNX2	35.592	2	2	6.6	2.5193		0	NaN
472	H0YMD5	Bcl-2-like protein 10	BCL2L10	26.673	1	1	6.6	-2		0	NaN
473	H0YML5	Phosphoenolpyruvate carboxykinase [GTP], mitochondrial	PCK2	52.466	2	2	4.9	10.329		0	NaN
474	H3BN98	40S ribosomal protein S15a;ADP-ribosylation factor-like protein 6-interacting protein 1	RPS15A;ARL6IP1	27.168	2	2	7.6	2.5279		0	NaN
475	H3BVI7	Cadherin-1;E-Cad/CTF1;E-Cad/CTF2;E-Cad/CTF3	CDH1	45.52	2	2	4.6	3.5541		0	NaN
476	H3BNV7	Mitotic spindle-associated MMXD complex subunit MIP18	FAM96B	17.461	1	1	13.7	2.2759		0	NaN
477	H3BQZ7	Heterogeneous nuclear ribonucleoprotein U-like protein 2	HNRNPUL2-BSCL2;HNRNPUL2	84.69	1	1	3.6	5.6333		0	NaN
478	H3BTW0	BolA-like protein 2	BOLA2;BOLA2B	6.3612	2	2	46.3	8.4607		0	NaN
479	H3BVC8	Prostasin;Prostasin light chain;Prostasin heavy chain	PRSS8	11.188	1	1	13.1	2.1014		0	NaN
480	H7C0E5	Zinc finger protein ZPR1	ZPR1	42.542	1	1	3.1	4.5876		0	NaN
481	H7C024	Glypican-1;Secreted glypican-1	GPC1	32.913	2	2	8.2	8.1459		0	NaN
482	H7C1X3	Serine/threonine-protein kinase PAK 2;PAK-2p27;PAK-2p34	PAK2	24.37	1	1	5.4	2.9276		0	NaN
483	H7C330	cAMP-dependent protein kinase type II-alpha regulatory subunit	PRKAR2A	10.021	2	2	23.9	4.2932		0	NaN
484	H7C399	Cullin-3	CUL3	12.503	1	1	17.1	6.2775		0	NaN
485	I3L3V9	Ethanolamine-phosphate cytidylyltransferase	PCYT2	23.221	2	2	14.5	2.1098		0	NaN
486	I3L1Q6	Phosphatidylcholine-sterol acyltransferase	LCAT	10.901	1	1	13.1	3.4382		0	NaN
487	J3KRY3	Small nuclear ribonucleoprotein-associated proteins B and B;Small nuclear ribonucleoprotein-associated protein N	SNRPN;SNRPB	6.9603	1	1	23.7	2.7658		0	NaN
488	J3QRS3	Myosin regulatory light chain 12A;Myosin regulatory light chain 12B	MYL12A;MYL12B	20.457	2	2	16.9	7.8431		0	NaN
489	J3QS03	Twisted gastrulation protein homolog 1	TWSG1	20.365	1	1	8.2	3.265		0	NaN
490	J3QT28	Mitotic checkpoint protein BUB3	BUB3	31.703	1	1	3.6	2.198		0	NaN
491	K7EKE8	Nectin-2	PVRL2	22.642	2	2	16.7	5.1229		0	NaN
492	K7EQI0	Granulins;Acrogranin;Paragranulin;Granulin-1;Granulin-2;Granulin-3;Granulin-4;Granulin-5;Granulin-6;Granulin-7	GRN	11.722	1	1	11.8	3.4794		0	NaN
493	P51148-2	Ras-related protein Rab-5C;Ras-related protein Rab-5B;Ras-related protein Rab-5A	RAB5C;RAB5B;RAB5A	27.035	2	2	10	2.7971		0	NaN
494	K7ERI9	Apolipoprotein C-I;Truncated apolipoprotein C-I	APOC1	8.647	2	1	28.6	3.6584		0	NaN
495	K7ERX7	ATP synthase subunit alpha, mitochondrial	ATP5A1	21.59	3	3	20	8.271		0	NaN
496	M0R061	Coatomer subunit epsilon	COPE	16.453	2	2	22.6	4.9241		0	NaN
497	M0QXF7	Myeloid-derived growth factor	MYDGF	9.5594	1	1	14.3	3.7671		0	NaN
498	M0QZ43	Sarcoplasmic reticulum histidine-rich calcium-binding protein	HRC	77.571	2	2	3.6	1.9786		0	NaN
499	O00151	PDZ and LIM domain protein 1	PDLIM1	36.071	4	4	15.8	8.6226		0	NaN
500	O00391-2	Sulfhydryl oxidase 1	QSOX1	66.86	2	2	5.1	4.5779		0	NaN
501	O00410	Importin-5	IPO5	123.63	3	3	4.7	7.0952		0	NaN
502	O15067	Phosphoribosylformylglycinamidine synthase	PFAS	144.73	3	3	3.3	16.605		0	NaN
503	O15212	Prefoldin subunit 6	PFDN6	14.582	1	1	9.3	23.4		0	NaN
504	O15296-2			67.344	1	1	2.7	-2		0	NaN
505	O43147-3			17.218	1	1	10.2	-2		0	NaN
506	O43719	HIV Tat-specific factor 1	HTATSF1	85.852	1	1	2.3	6.2753		0	NaN
507	O43809	Cleavage and polyadenylation specificity factor subunit 5	NUDT21	26.227	2	2	9.3	2.9262		0	NaN
508	O60220	Mitochondrial import inner membrane translocase subunit Tim8 A	TIMM8A	10.998	1	1	11.3	2.0756		0	NaN
509	O60271-5	C-Jun-amino-terminal kinase-interacting protein 4	SPAG9	103.21	1	1	1.2	2.0601		0	NaN
510	O60869-2	Endothelial differentiation-related factor 1	EDF1	15.48	1	1	10.8	2.5696		0	NaN
511	O75882-3	Attractin	ATRN	133.7	5	5	5.2	25.522		0	NaN
512	O75940	Survival of motor neuron-related-splicing factor 30	SMNDC1	26.711	1	1	4.2	2.8853		0	NaN
513	O76094-2	Signal recognition particle subunit SRP72	SRP72	67.879	1	1	2.8	3.7135		0	NaN
514	O94992	Protein HEXIM1	HEXIM1	40.623	1	1	4.7	6.0028		0	NaN
515	O95816	BAG family molecular chaperone regulator 2	BAG2	23.772	1	1	5.2	2.2058		0	NaN
516	O95817	BAG family molecular chaperone regulator 3	BAG3	61.594	2	2	5.7	3.5136		0	NaN
517	O95881	Thioredoxin domain-containing protein 12	TXNDC12	19.206	2	2	14	2.2867		0	NaN
518	O96019-2	Actin-like protein 6A	ACTL6A	43.236	2	2	5.9	8.3619		0	NaN
519	P00441	Superoxide dismutase [Cu-Zn]	SOD1	15.936	1	1	9.1	23.187		0	NaN
520	P00492	Hypoxanthine-guanine phosphoribosyltransferase	HPRT1	24.579	3	3	15.6	6.9488		0	NaN
521	X6R3B1	Coagulation factor XI;Coagulation factor XIa heavy chain;Coagulation factor XIa light chain	F11	17.879	1	1	7.5	2.8507		0	NaN
522	P03956	Interstitial collagenase;22 kDa interstitial collagenase;27 kDa interstitial collagenase	MMP1	54.006	1	1	2.8	2.5653		0	NaN
523	P04066	Tissue alpha-L-fucosidase	FUCA1	53.688	2	2	4.7	7.7734		0	NaN
524	P04843	Dolichyl-diphosphooligosaccharide--protein glycosyltransferase subunit 1	RPN1	68.569	2	2	3.3	5.488		0	NaN
525	P04844-2	Dolichyl-diphosphooligosaccharide--protein glycosyltransferase subunit 2	RPN2	67.723	2	2	3.7	4.7682		0	NaN
526	Q7L7L0	Histone H2A type 3;Histone H2A type 1-C;Histone H2A type 1-B/E;Histone H2AX;Histone H2A type 1-A	HIST3H2A;HIST1H2AC;HIST1H2AB;H2AFX;HIST1H2AA	14.121	6	1	35.4	2.2333		0	NaN
527	P05091-2	Aldehyde dehydrogenase, mitochondrial	ALDH2	50.989	1	1	2.6	2.285		0	NaN
528	P08133-2	Annexin A6;Annexin	ANXA6	72.423	4	4	7	7.6074		0	NaN
529	P08254	Stromelysin-1	MMP3	53.977	3	3	6.1	6.4922		0	NaN
530	P08754	Guanine nucleotide-binding protein G(k) subunit alpha	GNAI3	40.532	2	2	7.9	5.036		0	NaN
531	P09104-2	Gamma-enolase;Enolase	ENO2	42.707	4	2	17.9	3.064		0	NaN
532	P09417-2	Dihydropteridine reductase	QDPR	22.408	2	2	12.7	3.0002		0	NaN
533	P09543-2	2,3-cyclic-nucleotide 3-phosphodiesterase	CNP	45.098	1	1	4.2	2.2422		0	NaN
534	P0DP25		CALM2;CALM3;CALM1	16.837	3	3	30.9	9.5184		0	NaN
535	P10451-4	Osteopontin	SPP1;opn	33.016	14	1	63	7.5674		0	NaN
536	P11166	Solute carrier family 2, facilitated glucose transporter member 1	SLC2A1	54.083	1	1	2	4.4036		0	NaN
537	P11279	Lysosome-associated membrane glycoprotein 1	LAMP1	44.882	1	1	2.2	3.0898		0	NaN
538	P11388	DNA topoisomerase 2-alpha	TOP2A	174.38	1	1	1.3	2.0626		0	NaN
539	P11413	Glucose-6-phosphate 1-dehydrogenase	G6PD	59.256	5	5	12	117.5		0	NaN
540	P14174	Macrophage migration inhibitory factor	MIF	12.476	1	1	7.8	3.1384		0	NaN
541	Q86XA6	Beta-1,4-galactosyltransferase 1;Lactose synthase A protein;N-acetyllactosamine synthase;Beta-N-acetylglucosaminylglycopeptide beta-1,4-galactosyltransferase;Beta-N-acetylglucosaminyl-glycolipid beta-1,4-galactosyltransferase;Processed beta-1,4-galactosyltransferase 1	B4GALT1	24.286	1	1	12.9	2.3007		0	NaN
542	P16278-3	Beta-galactosidase	GLB1	72.75	3	3	7.1	18.992		0	NaN
543	P20073-2	Annexin A7	ANXA7	50.315	1	1	3.4	7.4231		0	NaN
544	P20618	Proteasome subunit beta type-1	PSMB1	26.489	5	5	28.2	22.472		0	NaN
545	P20742-2	Pregnancy zone protein	PZP	140.37	7	1	6.9	-2		0	NaN
546	P20809	Interleukin-11	IL11	21.429	2	2	9.5	4.421		0	NaN
547	P24666	Low molecular weight phosphotyrosine protein phosphatase	ACP1	18.042	4	4	31.6	28.029		0	NaN
548	Q59FU8	Tumor necrosis factor receptor superfamily member 6	FAS	40.494	1	1	4.4	5.9805		0	NaN
549	P26196	Probable ATP-dependent RNA helicase DDX6	DDX6	54.416	1	1	5	2.8045		0	NaN
550	P28070	Proteasome subunit beta type-4	PSMB4	29.204	4	4	24.2	73.65		0	NaN
551	P30047	GTP cyclohydrolase 1 feedback regulatory protein	GCHFR	9.6981	2	2	48.8	22.062		0	NaN
552	P30405	Peptidyl-prolyl cis-trans isomerase F, mitochondrial;Peptidyl-prolyl cis-trans isomerase	PPIF	22.04	2	2	18.8	23.061		0	NaN
553	P31150	Rab GDP dissociation inhibitor alpha	GDI1	50.582	9	2	25.7	5.1051		0	NaN
554	P36551	Oxygen-dependent coproporphyrinogen-III oxidase, mitochondrial	CPOX	50.151	1	1	2	2.9711		0	NaN
555	P43686	26S protease regulatory subunit 6B	PSMC4	47.366	2	2	5	2.0471		0	NaN
556	P46060	Ran GTPase-activating protein 1	RANGAP1	63.541	1	1	2.7	43.753		0	NaN
557	P46439	Glutathione S-transferase Mu 5	GSTM5	25.674	2	2	10.6	2.2199		0	NaN
558	P47755	F-actin-capping protein subunit alpha-2	CAPZA2	32.949	3	2	13.6	2.3902		0	NaN
559	P48723	Heat shock 70 kDa protein 13	HSPA13	51.927	2	2	6.2	3.4988		0	NaN
560	P48735	Isocitrate dehydrogenase [NADP], mitochondrial	IDH2	50.909	2	1	4.9	2.8973		0	NaN
561	P49458	Signal recognition particle 9 kDa protein	SRP9	10.112	4	4	39.5	4.6491		0	NaN
562	P49773	Histidine triad nucleotide-binding protein 1	HINT1	13.802	2	2	23	11.334		0	NaN
563	P51452	Dual specificity protein phosphatase 3	DUSP3	20.478	2	2	14.1	13.586		0	NaN
564	P51858-2	Hepatoma-derived growth factor	HDGF	25.537	3	3	21	49.76		0	NaN
565	P52597	Heterogeneous nuclear ribonucleoprotein F;Heterogeneous nuclear ribonucleoprotein F, N-terminally processed	HNRNPF	45.671	2	1	6.5	18.726		0	NaN
566	P54136-2	Arginine--tRNA ligase, cytoplasmic	RARS	67.14	1	1	2	2.7439		0	NaN
567	Q96L35	Receptor protein-tyrosine kinase;Ephrin type-B receptor 4	EPHB4	102.56	1	1	1.1	2.5691		0	NaN
568	P55060-3	Exportin-2	CSE1L	107.78	1	1	1.4	2.4899		0	NaN
569	P55157	Microsomal triglyceride transfer protein large subunit	MTTP	99.35	3	3	4.6	6.1266		0	NaN
570	P58166	Inhibin beta E chain	INHBE	38.561	2	2	6.9	2.8001		0	NaN
571	X6RFL8	Ras-related protein Rab-14	RAB14	20.409	2	2	16	2.0712		0	NaN
572	P62258-2	14-3-3 protein epsilon	YWHAE	26.504	12	1	50.2	-2		0	NaN
573	P62266	40S ribosomal protein S23	RPS23	15.807	1	1	7.7	3.1948		0	NaN
574	P62269	40S ribosomal protein S18	RPS18	17.718	3	3	13.8	5.4743		0	NaN
575	P63172	Dynein light chain Tctex-type 1	DYNLT1	12.452	2	2	33.6	37.871		0	NaN
576	P67809	Nuclease-sensitive element-binding protein 1	YBX1	35.924	7	7	42	56.926		0	NaN
577	P98179	RNA-binding protein 3	RBM3	17.17	1	1	11.5	2.3786		0	NaN
578	Q00266	S-adenosylmethionine synthase isoform type-1	MAT1A	43.647	2	2	6.1	6.9081		0	NaN
579	Q01469	Fatty acid-binding protein, epidermal;Putative fatty acid-binding protein 5-like protein 3	FABP5;FABP5P3	15.164	2	2	22.2	2.3572		0	NaN
580	Q02487-2	Desmocollin-2	DSC2	93.768	1	1	1.7	4.6346		0	NaN
581	Q02790	Peptidyl-prolyl cis-trans isomerase FKBP4;Peptidyl-prolyl cis-trans isomerase FKBP4, N-terminally processed	FKBP4	51.804	2	2	6.1	3.6601		0	NaN
582	Q02952-3	A-kinase anchor protein 12	AKAP12	180.99	3	3	3.2	7.9647		0	NaN
583	Q03167-2	Transforming growth factor beta receptor type 3	TGFBR3	93.427	2	2	3.3	2.8246		0	NaN
584	Q07812-5	Apoptosis regulator BAX	BAX	18.129	3	3	26.8	7.337		0	NaN
585	Q08211	ATP-dependent RNA helicase A	DHX9	140.96	4	4	3.5	7.9992		0	NaN
586	Q08J23-3	tRNA (cytosine(34)-C(5))-methyltransferase	NSUN2	59.383	1	1	2.1	2.1982		0	NaN
587	Q12866	Tyrosine-protein kinase Mer	MERTK	110.25	1	1	1.2	5.4799		0	NaN
588	Q12874	Splicing factor 3A subunit 3	SF3A3	58.848	2	2	4.2	5.0287		0	NaN
589	Q13151	Heterogeneous nuclear ribonucleoprotein A0	HNRNPA0	30.84	1	1	6.6	3.0819		0	NaN
590	Q13442	28 kDa heat- and acid-stable phosphoprotein	PDAP1	20.63	3	3	25.4	50.704		0	NaN
591	Q14247-3	Src substrate cortactin	CTTN	57.466	4	4	12.9	42.995		0	NaN
592	Q14677	Clathrin interactor 1	CLINT1	68.259	2	1	4.5	3.6386		0	NaN
593	Q15365	Poly(rC)-binding protein 1;Poly(rC)-binding protein 3;Poly(rC)-binding protein 2	PCBP1;PCBP3;PCBP2	37.497	3	3	12.4	12.886		0	NaN
594	Q15459	Splicing factor 3A subunit 1	SF3A1	88.885	1	1	1.6	3.4812		0	NaN
595	Q16222-2	UDP-N-acetylhexosamine pyrophosphorylase;UDP-N-acetylgalactosamine pyrophosphorylase;UDP-N-acetylglucosamine pyrophosphorylase	UAP1	57.028	1	1	2.8	5.7224		0	NaN
596	Q16270-2	Insulin-like growth factor-binding protein 7	IGFBP7	28.86	2	2	12.5	5.6574		0	NaN
597	U3KQL0	Sorting nexin-5	SNX5	3.535	1	1	45.2	2.3985		0	NaN
598	Q5THN1	Heme-binding protein 2	HEBP2	12.649	1	1	12.9	2.1165		0	NaN
599	Q5UIP0-2	Telomere-associated protein RIF1	RIF1	271.69	1	1	0.5	2.2473		0	NaN
600	Q9NP72-2	Ras-related protein Rab-18	RAB18	26.41	2	2	11.1	2.8933		0	NaN
601	Q6UXH0	Angiopoietin-like protein 8	C19orf80	22.105	1	1	5.6	3.6978		0	NaN
602	Q7KZF4	Staphylococcal nuclease domain-containing protein 1	SND1	102	1	1	2.1	2.0263		0	NaN
603	Q86SX6	Glutaredoxin-related protein 5, mitochondrial	GLRX5	16.628	1	1	8.9	2.6813		0	NaN
604	Q86VP6	Cullin-associated NEDD8-dissociated protein 1	CAND1	136.37	6	6	6.4	26.556		0	NaN
605	Q86XP3-2	ATP-dependent RNA helicase DDX42	DDX42	90.067	1	1	1.6	2.8133		0	NaN
606	Q8IVU1	Immunoglobulin superfamily DCC subclass member 3	IGDCC3	86.723	1	1	2.5	17.225		0	NaN
607	Q8IWE2-2	Protein NOXP20	FAM114A1	39.992	1	1	5.6	2.5849		0	NaN
608	Q8N0V5	N-acetyllactosaminide beta-1,6-N-acetylglucosaminyl-transferase, isoform A	GCNT2	45.873	2	2	7.2	3.6949		0	NaN
609	Q8N3X1	Formin-binding protein 4	FNBP4	110.26	1	1	1.2	3.0724		0	NaN
610	Q8NBF2-2	NHL repeat-containing protein 2	NHLRC2	39.697	1	1	3.8	2.6621		0	NaN
611	Q8NDC0	MAPK-interacting and spindle-stabilizing protein-like	MAPK1IP1L	24.269	1	1	6.9	4.0505		0	NaN
612	Q8NEL0	Coiled-coil domain-containing protein 54	CCDC54	37.885	1	1	4.6	-2		0	NaN
613	Q8WZA0	Protein LZIC	LZIC	21.494	1	1	5.8	3.5085		0	NaN
614	Q92598-2	Heat shock protein 105 kDa	HSPH1	92.115	6	5	9.7	67.431		0	NaN
615	Q92616	Translational activator GCN1	GCN1L1	292.71	1	1	0.4	2.3523		0	NaN
616	Q92621	Nuclear pore complex protein Nup205	NUP205	227.92	1	1	0.7	2.2513		0	NaN
617	Q92859-3	Neogenin	NEO1	154.3	2	2	1.7	3.5581		0	NaN
618	Q96HR8-2	H/ACA ribonucleoprotein complex non-core subunit NAF1	NAF1	41.894	1	1	3.9	9.7655		0	NaN
619	Q96Q89-4	Kinesin-like protein KIF20B	KIF20B	199.81	2	2	1.2	2.2153		0	NaN
620	Q96QK1	Vacuolar protein sorting-associated protein 35	VPS35	91.706	4	4	6.8	8.0312		0	NaN
621	Q96TA2-3	ATP-dependent zinc metalloprotease YME1L1	YME1L1	75.981	1	1	2	2.3238		0	NaN
622	Q99650-2	Oncostatin-M-specific receptor subunit beta	OSMR	39.503	3	3	11.7	4.2334		0	NaN
623	Q99856	AT-rich interactive domain-containing protein 3A	ARID3A	62.888	1	1	4.9	5.8067		0	NaN
624	Q9BPX5	Actin-related protein 2/3 complex subunit 5-like protein	ARPC5L	16.941	1	1	7.8	6.3629		0	NaN
625	Q9BRP8-2	Partner of Y14 and mago	WIBG	22.704	1	1	8.4	3.4706		0	NaN
626	Q9NY87	Sperm protein associated with the nucleus on the X chromosome C;Sperm protein associated with the nucleus on the X chromosome A;Sperm protein associated with the nucleus on the X chromosome D	SPANXC;SPANXA1;SPANXD	10.982	1	1	11.3	2.1297		0	NaN
627	Q9BY32-2	Inosine triphosphate pyrophosphatase	ITPA	19.603	1	1	9.6	2.9355		0	NaN
628	Q9H1E3	Nuclear ubiquitous casein and cyclin-dependent kinase substrate 1	NUCKS1	27.296	1	1	8.2	4.4253		0	NaN
629	Q9H2A7	C-X-C motif chemokine 16	CXCL16	27.578	1	1	5.5	23.453		0	NaN
630	Q9H773	dCTP pyrophosphatase 1	DCTPP1	18.681	2	2	18.2	7.7494		0	NaN
631	Q9HAV7	GrpE protein homolog 1, mitochondrial	GRPEL1	24.279	1	1	7.4	4.4538		0	NaN
632	Q9HCH5-12			99.438	1	1	1.5	2.0135		0	NaN
633	Q9NQ88	Fructose-2,6-bisphosphatase TIGAR	TIGAR	30.062	1	1	6.3	2.825		0	NaN
634	Q9NQR4	Omega-amidase NIT2	NIT2	30.608	1	1	5.4	4.2267		0	NaN
635	Q9NR19	Acetyl-coenzyme A synthetase, cytoplasmic	ACSS2	78.579	2	2	3.9	4.0813		0	NaN
636	Q9NRX4	14 kDa phosphohistidine phosphatase	PHPT1	13.832	1	1	16.8	2.4978		0	NaN
637	Q9NS69	Mitochondrial import receptor subunit TOM22 homolog	TOMM22	15.521	1	1	8.5	2.2606		0	NaN
638	Q9NSE4	Isoleucine--tRNA ligase, mitochondrial	IARS2	113.79	1	1	1.2	2.9702		0	NaN
639	Q9NX46	Poly(ADP-ribose) glycohydrolase ARH3	ADPRHL2	38.946	1	1	5.5	2.0131		0	NaN
640	Q9NZI8-2	Insulin-like growth factor 2 mRNA-binding protein 1	IGF2BP1	48.597	1	1	3.9	3.8941		0	NaN
641	Q9NZU5-2			32.882	1	1	3.8	-2		0	NaN
642	Q9UHV9	Prefoldin subunit 2	PFDN2	16.648	2	2	14.9	33.072		0	NaN
643	Q9UJC5	SH3 domain-binding glutamic acid-rich-like protein 2	SH3BGRL2	12.326	1	1	11.2	2.717		0	NaN
644	Q9UKM9-2	RNA-binding protein Raly	RALY	30.364	1	1	17.6	11.526		0	NaN
645	Q9UL25	Ras-related protein Rab-21	RAB21	24.347	2	2	11.1	13.215		0	NaN
646	Q9ULR0	Pre-mRNA-splicing factor ISY1 homolog	ISY1	32.992	1	1	4.9	42.512		0	NaN
647	Q9UNW1-3	Multiple inositol polyphosphate phosphatase 1	MINPP1	31.475	2	2	8.5	12.711		0	NaN
648	Q9Y230-2	RuvB-like 2	RUVBL2	46.306	2	2	5.5	13.906		0	NaN
649	Q9Y2Z0-2	Suppressor of G2 allele of SKP1 homolog	SUGT1	37.804	2	2	8.1	2.6217		0	NaN
650	Q9Y333	U6 snRNA-associated Sm-like protein LSm2	LSM2	10.834	1	1	20	12.143		0	NaN
651	Q9Y5B9	FACT complex subunit SPT16	SUPT16H	119.91	6	6	7.7	21.172		0	NaN
652	Q9Y6G9	Cytoplasmic dynein 1 light intermediate chain 1;Cytoplasmic dynein 1 light intermediate chain 2	DYNC1LI1;DYNC1LI2	56.578	2	2	5	3.6225		0	NaN
653	P13489	Ribonuclease inhibitor	RNH1	49.973	4	4	11.9	45.392		6.38962e-05	0.000108878
654	G3XAI2	Laminin subunit beta-1	LAMB1	182.59	22	22	14.1	202.64		0.000584126	0.0036838
655	O15232	Matrilin-3	MATN3	52.816	20	20	57.4	305.92		0.00235939	0.0103492
656	P0C0L5	Complement C4-B;Complement C4 beta chain;Complement C4-B alpha chain;C4a anaphylatoxin;C4b-B;C4d-B;Complement C4 gamma chain	C4B	192.75	63	1	46.5	323.31		0.00351715	0.0279862
657	P02458	Collagen alpha-1(II) chain;Collagen alpha-1(II) chain;Chondrocalcin	COL2A1	141.78	7	7	6.5	36.517		0.00512218	0.00617206
658	P13797-3	Plastin-3;Plastin-2	PLS3;LCP1	65.632	2	2	4.6	6.4533		0.00903368	0.00728115
659	P55145	Mesencephalic astrocyte-derived neurotrophic factor	MANF	20.7	1	1	9.3	2.0336		0.0112109	0.0164894
660	A0A0A0MT66	Secretogranin-1;PE-11;GAWK peptide;CCB peptide	CHGB	32.406	2	2	11.1	2.3432		0.0139203	0.014728
661	A0A7P0T861	Calreticulin	CALR	40.813	11	11	45.5	62.002		0.017858	0.077865
662	P02760	Protein AMBP;Alpha-1-microglobulin;Inter-alpha-trypsin inhibitor light chain;Trypstatin	AMBP	38.999	16	16	47.7	323.31		0.0187988	0.18763
663	Q16777	Histone H2A type 2-C;Histone H2A type 2-A;Histone H2A type 1-J;Histone H2A type 1-H;Histone H2A.J;Histone H2A type 1-D;Histone H2A type 1;Histone H2A	HIST2H2AC;HIST2H2AA3;HIST1H2AJ;HIST1H2AH;H2AFJ;HIST1H2AD;HIST1H2AG	13.988	8	3	58.1	139.69		0.0263119	0.0725381
664	B0YIW6	Coatomer subunit delta	ARCN1	61.626	1	1	2	3.7771		0.0264312	0.0390014
665	P09382	Galectin-1	LGALS1	14.716	1	1	11.1	10.186		0.0272603	0.0502395
666	P00352	Retinal dehydrogenase 1	ALDH1A1	54.861	12	12	32.1	161.83		0.0285225	0.0954715
667	Q9Y3C6	Peptidyl-prolyl cis-trans isomerase-like 1	PPIL1	18.237	2	2	20.5	10.771		0.0302591	0.0325958
668	Q13838-2	Spliceosome RNA helicase DDX39B;ATP-dependent RNA helicase DDX39A	DDX39B;DDX39A	50.679	7	7	17.6	18.849		0.0309019	0.0238196
669	O60701	UDP-glucose 6-dehydrogenase	UGDH	55.023	15	15	43.1	187.66		0.0324101	0.136508
670	A0A7I2V4N2	Non-POU domain-containing octamer-binding protein	NONO	42.524	6	5	22.8	8.769		0.0334616	0.0305499
671	Q9UHG2	ProSAAS;KEP;Big SAAS;Little SAAS;Big PEN-LEN;PEN;Little LEN;Big LEN	PCSK1N	27.372	7	7	30.4	109.07		0.0358028	0.121964
672	Q86XX4-2	Extracellular matrix protein FRAS1	FRAS1	443.63	21	21	6.9	176.57		0.0361714	0.323978
673	P10646	Tissue factor pathway inhibitor	TFPI	35.015	4	4	15.8	72.41		0.0370789	0.267806
674	Q16819	Meprin A subunit alpha;Metalloendopeptidase	MEP1A	84.418	5	5	8.3	32.998		0.040556	0.148963
675	P51654	Glypican-3;Secreted glypican-3	GPC3	65.562	13	13	24	323.31		0.0408401	0.179359
676	P19823	Inter-alpha-trypsin inhibitor heavy chain H2	ITIH2	106.46	55	55	65.1	323.31		0.0413895	0.582602
677	A0A8I5KNU9	Protein disulfide-isomerase A3	PDIA3	51.774	11	11	26.4	58.387		0.0443735	0.146766
678	A0A7P0Z455	Dynein heavy chain 5, axonemal	DNAH5	527.14	2	2	0.6	2.4462		0.0451093	0.0793797
679	Q96CT7	Coiled-coil domain-containing protein 124	CCDC124	25.835	1	1	4.5	3.2396		0.0475036	0.145269
680	P00338	L-lactate dehydrogenase A chain	LDHA	36.688	15	15	46.4	283.92		0.0511541	0.24248
681	P34096	Ribonuclease 4	RNASE4	16.84	6	6	42.9	41.891		0.0513687	0.349538
682	P02787	Serotransferrin	TF	77.063	64	58	75.2	323.31		0.0590124	0.918082
683	P45954-2	Short/branched chain specific acyl-CoA dehydrogenase, mitochondrial	ACADSB	36.025	1	1	3.9	17.139		0.0591393	0.060159
684	B1AK87	F-actin-capping protein subunit beta	CAPZB	27.44	4	4	23.8	48.308		0.0600009	0.154173
685	P98160	Basement membrane-specific heparan sulfate proteoglycan core protein;Endorepellin;LG3 peptide	HSPG2	468.83	45	45	15.2	292.78		0.0616102	0.30453
686	A0A0B4J269	Tubulin beta-3 chain;Tubulin beta-6 chain	TUBB3;TUBB6	88.381	13	3	17.7	6.0674		0.0638142	0.147773
687	P01031	Complement C5;Complement C5 beta chain;Complement C5 alpha chain;C5a anaphylatoxin;Complement C5 alpha chain	C5	188.3	26	26	17.2	129.75		0.0656853	0.548944
688	Q8N4F0	BPI fold-containing family B member 2	BPIFB2	49.172	10	10	29.9	91.427		0.0657234	0.388598
689	Q9P2E9	Ribosome-binding protein 1	RRBP1	152.45	24	24	35.2	256.73		0.0668349	0.167634
690	P02786	Transferrin receptor protein 1;Transferrin receptor protein 1, serum form	TFRC	84.87	4	4	7	16.289		0.0668511	0.164543
691	P23141-3	Liver carboxylesterase 1	CES1	62.392	3	3	7.1	7.3483		0.0704527	0.0542031
692	J3KPS3	Fructose-bisphosphate aldolase;Fructose-bisphosphate aldolase A	ALDOA	39.817	13	13	38.6	173.52		0.0710812	0.296452
693	A0A087WT78	Endoplasmin	HSP90B1	86.589	16	14	23.2	50.167		0.073679	0.875241
694	Q9Y646	Carboxypeptidase Q	CPQ	51.887	3	3	6.4	9.0018		0.0763507	0.0876879
695	P13667	Protein disulfide-isomerase A4	PDIA4	72.932	15	15	26.7	151.75		0.0768013	0.274684
696	P11766	Alcohol dehydrogenase class-3	ADH5	39.724	2	2	10.2	15.772		0.0782247	0.103316
697	F8VVL1	Density-regulated protein	DENR	17.77	2	2	12.5	6.7713		0.0829225	0.161835
698	P31153-2	S-adenosylmethionine synthase isoform type-2	MAT2A	32.964	2	2	8.7	19.947		0.0837049	0.109027
699	Q96JB6	Lysyl oxidase homolog 4	LOXL4	84.483	2	2	3.7	9.5929		0.0865598	0.0511789
700	P05455	Lupus La protein	SSB	46.836	5	5	13	15.162		0.0881333	0.217406
701	P05386	60S acidic ribosomal protein P1	RPLP1	11.514	2	1	28.9	2.9361		0.0900235	0.0461866
702	P24534	Elongation factor 1-beta	EEF1B2	24.763	4	4	23.6	49.112		0.0901771	0.279319
703	P02751-1	Fibronectin;Anastellin;Ugl-Y1;Ugl-Y2;Ugl-Y3	FN1	262.62	108	108	59	323.31		0.0902843	1.78202
704	Q5TEC6	Histone H3	HIST2H3PS2	15.43	2	1	13.2	7.6197		0.0913067	0.18995
705	P68363	Tubulin alpha-1B chain;Tubulin alpha-1A chain;Tubulin alpha-4A chain;Tubulin alpha-3E chain	TUBA1B;TUBA1A;TUBA4A;TUBA3E	50.151	11	2	32.4	235.46		0.0919609	0.392542
706	V9GYM3	Apolipoprotein A-II;Proapolipoprotein A-II;Truncated apolipoprotein A-II	APOA2	14.914	9	9	54.1	248.5		0.0947237	0.293511
707	B4DNG0	Olfactomedin-like protein 3	OLFML3	38.982	1	1	5.2	3.3726		0.0953056	0.36229
708	H7C3T4	Peroxiredoxin-4	PRDX4	18.214	5	3	31.1	9.8306		0.0995331	0.197601
709	Q92820	Gamma-glutamyl hydrolase	GGH	35.964	9	9	28	181.37		0.101234	0.243504
710	A0A0C4DGV8	Semaphorin-3B	SEMA3B	83.69	4	4	6.2	14.366		0.101724	0.363278
711	Q9UQ80	Proliferation-associated protein 2G4	PA2G4	43.786	10	10	33.5	77.39		0.102596	1.00423
712	E7ER27	Peroxisomal multifunctional enzyme type 2;(3R)-hydroxyacyl-CoA dehydrogenase;Enoyl-CoA hydratase 2	HSD17B4	53.928	4	4	10.4	6.3853		0.103655	0.225004
713	P11047	Laminin subunit gamma-1	LAMC1	177.6	24	24	20.3	323.31		0.105667	0.659666
714	Q9BTV6	Diphthine methyltransferase	DPH7	50.575	1	1	2.4	-2		0.120894	0.476263
715	P06727	Apolipoprotein A-IV	APOA4	45.371	5	5	14.4	45.632		0.127206	0.505631
716	Q5QPM9	Proteasome inhibitor PI31 subunit	PSMF1	20.593	2	2	17.5	8.0899		0.132062	0.254876
717	Q9H2J4	Phosducin-like protein 3	PDCL3	27.614	3	3	16.7	6.504		0.132466	0.30074
718	O76003	Glutaredoxin-3	GLRX3	37.432	2	2	11	33.318		0.133098	0.60218
719	D6R9P3	Heterogeneous nuclear ribonucleoprotein A/B	HNRNPAB	30.302	2	2	9.6	19.504		0.137543	0.835098
720	A0A024RA52	Proteasome subunit alpha type;Proteasome subunit alpha type-2	PSMA2	25.898	3	3	20.1	5.9736		0.142303	0.17875
721	P78371	T-complex protein 1 subunit beta	CCT2	57.488	9	9	25	20.106		0.143398	0.433063
722	G3V2W1	Protein Z-dependent protease inhibitor	SERPINA10	55.113	4	4	8.1	14.639		0.143784	0.569543
723	P11021	78 kDa glucose-regulated protein	HSPA5	72.332	26	25	44.8	323.31		0.14404	1.40175
724	Q5JP53	Tubulin beta chain;Tubulin beta-2B chain;Tubulin beta-2A chain	TUBB;TUBB2B;TUBB2A	47.766	14	3	38.5	103.77		0.14556	0.50225
725	P07360	Complement component C8 gamma chain	C8G	22.277	5	5	39.6	59.739		0.145905	0.95961
726	A0A7P0Z497	Peptidyl-prolyl cis-trans isomerase B	PPIB	20.21	12	12	65.2	149.77		0.146489	1.63649
727	P12081	Histidine--tRNA ligase, cytoplasmic	HARS	57.41	5	5	11.4	35.361		0.151954	0.502529
728	K7ELM9		APOC1	9.9763	2	1	23.9	4.7649		0.15556	0.154563
729	P50135	Histamine N-methyltransferase	HNMT	33.295	4	4	22.3	15.197		0.157371	0.523565
730	P62318-2	Small nuclear ribonucleoprotein Sm D3	SNRPD3	13.291	2	2	15.8	4.0664		0.158976	0.127742
731	Q99988	Growth/differentiation factor 15	GDF15	34.14	8	8	37.7	156.23		0.161835	1.00918
732	P39060-2	Collagen alpha-1(XVIII) chain;Endostatin	COL18A1	135.76	7	7	9.5	93.27		0.164968	0.761212
733	Q16706	Alpha-mannosidase 2	MAN2A1	131.14	5	5	5.3	26.401		0.167223	0.312145
734	P50990	T-complex protein 1 subunit theta	CCT8	59.62	12	12	30.1	35.939		0.168682	0.914517
735	P30085	UMP-CMP kinase	CMPK1	22.222	3	3	18.9	45.529		0.16954	0.774451
736	Q9GZN8-2	UPF0687 protein C20orf27	C20orf27	21.645	2	2	16.6	2.4041		0.169694	0.400006
737	Q9NUP9	Protein lin-7 homolog C;Protein lin-7 homolog A	LIN7C;LIN7A	21.834	2	2	13.7	4.8483		0.170611	0.177388
738	Q96FC7	Phytanoyl-CoA hydroxylase-interacting protein-like;Phytanoyl-CoA hydroxylase-interacting protein	PHYHIPL;PHYHIP	42.486	2	2	5.3	18.08		0.175207	0.342928
739	H0YN18	Proteasome subunit alpha type-4;Proteasome subunit alpha type;Proteasome subunit beta type	PSMA4	26.282	2	2	9.1	6.2087		0.177432	0.391235
740	Q13409	Cytoplasmic dynein 1 intermediate chain 2	DYNC1I2	71.456	4	4	8.5	11.734		0.178584	0.316914
741	C9JBI3	Phosphoserine phosphatase	PSPH	20.745	2	2	14.4	12.143		0.182501	0.412952
742	C9JL85	Myotrophin	MTPN	5.7044	2	2	57.7	60.996		0.183473	0.501996
743	F5H1Y3	Flap endonuclease 1	FEN1	18.275	1	1	9.7	44.019		0.18824	0.251275
744	P61758-2	Prefoldin subunit 3	VBP1	22.254	1	1	5.2	3.3958		0.18915	0.501743
745	Q9H307	Pinin	PNN	81.627	1	1	1.3	2.137		0.191872	0.390236
746	Q16543	Hsp90 co-chaperone Cdc37;Hsp90 co-chaperone Cdc37, N-terminally processed	CDC37	44.468	3	3	9.5	5.2363		0.193173	0.255464
747	A0A087WUL2	Proteasome subunit beta type-3	PSMB3	16.161	4	4	31.7	33.138		0.19765	0.497533
748	O94979-8	Protein transport protein Sec31A	SEC31A	134.5	6	6	5.5	11.003		0.198308	0.848584
749	Q9BSE5	Agmatinase, mitochondrial	AGMAT	37.66	5	5	19.6	12.053		0.199587	0.265165
750	Q9BWD1	Acetyl-CoA acetyltransferase, cytosolic	ACAT2	41.35	7	7	36.3	29.842		0.200066	0.986658
751	Q13308-4	Inactive tyrosine-protein kinase 7	PTK7	112.26	7	7	11.4	34.825		0.200242	0.647444
752	P06681	Complement C2;Complement C2b fragment;Complement C2a fragment	C2	83.267	21	4	30.5	26.731		0.200429	0.90401
753	A0A3B3ITK7	Phosphoglucomutase-1	PGM1	63.957	9	9	20.4	136.82		0.200867	0.926864
754	O00748	Cocaine esterase	CES2	61.806	2	2	3.9	2.494		0.201005	0.151868
755	P23142	Fibulin-1	FBLN1	77.213	14	3	24.3	6.5459		0.207802	0.456607
756	Q13907-2	Isopentenyl-diphosphate Delta-isomerase 1;Isopentenyl-diphosphate delta-isomerase 2	IDI1;IDI2	32.485	2	2	7.7	6.3101		0.208137	0.39606
757	Q9UHX1	Poly(U)-binding-splicing factor PUF60	PUF60	59.875	4	4	6.4	5.695		0.211581	0.242915
758	P52907	F-actin-capping protein subunit alpha-1	CAPZA1	32.922	4	3	20.6	61.888		0.212954	0.491295
759	Q01082	Spectrin beta chain, non-erythrocytic 1	SPTBN1	274.61	44	42	24.9	323.31		0.2136	1.53986
760	O95336	6-phosphogluconolactonase	PGLS	27.547	4	4	29.5	12.111		0.216578	0.348836
761	Q9Y281	Cofilin-2	CFL2	18.736	6	5	45.8	49.403		0.218009	0.589851
762	P09960-4	Leukotriene A-4 hydrolase	LTA4H	66.851	5	5	11.2	68.991		0.218403	0.357987
763	P25786	Proteasome subunit alpha type-1;Proteasome subunit alpha type	PSMA1	29.555	6	6	33.1	43.105		0.21865	0.142551
764	D6RF44	Heterogeneous nuclear ribonucleoprotein D0	HNRNPD	12.553	2	2	21.6	35.178		0.21975	0.625525
765	P20340-4	Ras-related protein Rab-6A;Ras-related protein Rab-6B;Ras-related protein Rab-39A	RAB6A;RAB6B;RAB6C;RAB39A	19.934	2	2	11.4	4.2349		0.222869	1.17849
766	P06737	Glycogen phosphorylase, liver form;Alpha-1,4 glucan phosphorylase	PYGL	97.147	7	6	12.6	13.901		0.223002	0.717228
767	P00491	Purine nucleoside phosphorylase	PNP	32.118	3	3	13.1	20.8		0.226718	0.893037
768	Q13217	DnaJ homolog subfamily C member 3	DNAJC3	57.579	3	3	8.7	8.8079		0.228995	0.566138
769	P40227	T-complex protein 1 subunit zeta	CCT6A	58.024	9	9	23.4	24.97		0.230309	1.02714
770	E7END6	Vitamin K-dependent protein C;Vitamin K-dependent protein C light chain;Vitamin K-dependent protein C heavy chain;Activation peptide	PROC	55.389	6	6	15.2	35.117		0.231693	0.97655
771	P11717	Cation-independent mannose-6-phosphate receptor	IGF2R	274.37	9	9	4.2	64.132		0.23316	2.42111
772	P06730-2	Eukaryotic translation initiation factor 4E	EIF4E	28.777	2	2	11.3	3.3011		0.233343	1.28812
773	P63104	14-3-3 protein zeta/delta	YWHAZ	27.745	8	6	32.7	266.53		0.235001	3.20098
774	Q9Y696	Chloride intracellular channel protein 4	CLIC4	28.772	2	2	15	5.7679		0.237516	0.414259
775	H0YJW4	Cochlin	COCH	48.028	7	7	18.9	44.842		0.240744	0.674444
776	Q9GZL7	Ribosome biogenesis protein WDR12	WDR12	47.707	2	2	9	5.5021		0.242591	0.631299
777	H3BP35	Diphosphomevalonate decarboxylase	MVD	29.378	1	1	4.8	22.722		0.243097	0.685541
778	O43286	Beta-1,4-galactosyltransferase 5	B4GALT5	45.118	1	1	2.1	2.2689		0.244183	1.61005
779	C9JIF9	Acylamino-acid-releasing enzyme	APEH	81.673	4	4	8.4	13.75		0.251055	0.326897
780	O00231-2	26S proteasome non-ATPase regulatory subunit 11	PSMD11	47.534	3	3	9.5	20.674		0.251492	0.823801
781	P15907	Beta-galactoside alpha-2,6-sialyltransferase 1	ST6GAL1	46.604	7	7	22.9	52.908		0.251657	0.598289
782	P38606-2	V-type proton ATPase catalytic subunit A	ATP6V1A	64.735	3	3	8.6	18.229		0.253639	0.969404
783	O75787	Renin receptor	ATP6AP2	39.008	3	3	10.3	14.002		0.253739	1.11816
784	Q9Y3F4	Serine-threonine kinase receptor-associated protein	STRAP	38.438	2	2	7.7	3.7891		0.253974	0.723809
785	O75436	Vacuolar protein sorting-associated protein 26A	VPS26A	38.169	5	5	19.6	12.757		0.257376	0.435027
786	Q9Y6Y8	SEC23-interacting protein	SEC23IP	111.08	1	1	1.8	24.792		0.269352	0.565412
787	O14672	Disintegrin and metalloproteinase domain-containing protein 10	ADAM10	84.141	3	3	4.5	6.0741		0.277452	0.59921
788	E5RJR5	S-phase kinase-associated protein 1	SKP1	18.72	3	3	22.1	48.207		0.277458	0.662684
789	Q06481-3	Amyloid-like protein 2	APLP2	85.486	17	16	26.9	164.5		0.278708	1.8352
790	P02545-2	Prelamin-A/C;Lamin-A/C	LMNA	65.134	19	19	36.9	122.52		0.279649	2.00879
791	P62310	U6 snRNA-associated Sm-like protein LSm3	LSM3	11.845	2	2	19.6	3.5053		0.280133	0.609385
792	B4DYP1	N(G),N(G)-dimethylarginine dimethylaminohydrolase 1	DDAH1	20.535	3	3	18.9	4.345		0.280159	0.146535
793	Q08380	Galectin-3-binding protein	LGALS3BP	65.33	21	21	41.5	268.37		0.280527	2.69481
794	P42126	Enoyl-CoA delta isomerase 1, mitochondrial	ECI1;DCI	32.816	2	2	7.6	5.0579		0.282031	2.21691
795	K7ER74	Apolipoprotein C-II;Proapolipoprotein C-II	APOC4-APOC2;APOC2	20.049	4	4	23.6	42.419		0.282626	0.336749
796	P55072	Transitional endoplasmic reticulum ATPase	VCP	89.321	24	24	36.6	323.31		0.28298	2.85092
797	O60547-2	GDP-mannose 4,6 dehydratase	GMDS	39.053	6	6	20.2	10.172		0.283575	0.563262
798	P37837	Transaldolase	TALDO1	37.54	9	9	28.5	27.619		0.284348	0.885294
799	Q6EMK4	Vasorin	VASN	71.712	5	5	10	43.171		0.285213	1.39212
800	A0A1B0GU86	Aminoacylase-1	ACY1;ABHD14A-ACY1	42.179	6	6	24.4	26.848		0.286174	1.21902
801	B4DXW1	Actin-related protein 3	ACTR3	42.003	5	5	16.3	9.7285		0.287579	1.10664
802	C9JLU1	DNA-directed RNA polymerases I, II, and III subunit RPABC3	POLR2H	16.925	2	2	16.9	14.702		0.287891	0.843385
803	F6TC96	Large proline-rich protein BAG6	BAG6;BAT3	16.732	1	1	19.6	2.2736		0.289953	0.37292
804	D6RG15	Twinfilin-2	TWF2	28.882	4	4	23.2	12.134		0.292719	1.26415
805	K7EKH5	Fructose-bisphosphate aldolase;Fructose-bisphosphate aldolase C	ALDOC	15.035	3	3	30.4	41.179		0.294436	1.28997
806	P05067-7	Amyloid beta A4 protein;N-APP;Soluble APP-alpha;Soluble APP-beta;C99;Beta-amyloid protein 42;Beta-amyloid protein 40;C83;P3(42);P3(40);C80;Gamma-secretase C-terminal fragment 59;Gamma-secretase C-terminal fragment 57;Gamma-secretase C-terminal fragment 50;C31	APP	82.915	12	11	20.5	93.19		0.295667	1.04229
807	A2A2V1	Major prion protein	PRNP	27.278	1	1	4.8	6.6158		0.297592	0.600319
808	F5H6X6	Neutral alpha-glucosidase AB	GANAB	96.215	5	5	9.4	45.878		0.297979	1.69547
809	K7EJT5	60S ribosomal protein L22	RPL22	5.0827	1	1	27.7	4.3693		0.298059	1.23488
810	F5H3X6	Prohibitin-2	PHB2	27.437	2	2	8.5	4.4809		0.299369	0.259758
811	Q147X3	N-alpha-acetyltransferase 30	NAA30	39.319	1	1	3.6	2.5637		0.300365	0.795435
812	P05362	Intercellular adhesion molecule 1	ICAM1	57.825	8	8	19.7	92.683		0.301735	1.27789
813	P23528	Cofilin-1	CFL1	18.502	9	8	54.8	93.459		0.305887	1.67613
814	O75891-2	Cytosolic 10-formyltetrahydrofolate dehydrogenase	ALDH1L1	87.601	1	1	1.4	2.0952		0.306024	0.94953
815	A0A096LPE2	Serum amyloid A-4 protein	SAA2-SAA4;SAA4	23.353	3	3	16.3	7.3273		0.307181	0.723987
816	Q13435	Splicing factor 3B subunit 2	SF3B2	100.23	4	4	6.1	21.427		0.30966	0.447742
817	Q15075	Early endosome antigen 1	EEA1	162.46	4	4	4	6.8174		0.309936	0.83107
818	P30050	60S ribosomal protein L12	RPL12	17.818	3	3	27.9	21.955		0.310581	1.39552
819	B7ZAR1	T-complex protein 1 subunit epsilon	CCT5	55.348	10	10	26.8	62.545		0.314373	1.57919
820	C9J712	Profilin;Profilin-2	PFN2	9.7982	1	1	15.4	4.1772		0.316049	0.548309
821	P30048-2	Thioredoxin-dependent peroxide reductase, mitochondrial	PRDX3	25.838	6	6	36.1	79.826		0.319979	2.69534
822	E9PBS1	Multifunctional protein ADE2;Phosphoribosylaminoimidazole-succinocarboxamide synthase;Phosphoribosylaminoimidazole carboxylase	PAICS	45.651	5	5	14.5	12.923		0.32065	0.81162
823	P68371	Tubulin beta-4B chain;Tubulin beta-4A chain	TUBB4B;TUBB4A	49.83	15	4	35.1	288.32		0.324039	1.55489
824	A0A7I2V346	Heterogeneous nuclear ribonucleoprotein Q	SYNCRIP	58.647	4	2	7.8	21.084		0.324689	0.42798
825	H0Y630	Serine/threonine-protein kinase 24;Serine/threonine-protein kinase 24 36 kDa subunit;Serine/threonine-protein kinase 24 12 kDa subunit	STK24	40.781	1	1	3.5	2.2181		0.326314	0.289823
826	P07741	Adenine phosphoribosyltransferase	APRT	19.608	3	3	20	9.3369		0.329501	1.34346
827	Q9H3P7	Golgi resident protein GCP60	ACBD3	60.593	1	1	4.5	42.48		0.331913	0.62162
828	P00390-2	Glutathione reductase, mitochondrial	GSR	51.7	9	9	26.1	58.893		0.334697	1.20882
829	Q9NQG5	Regulation of nuclear pre-mRNA domain-containing protein 1B	RPRD1B	36.899	6	6	21.5	83.399		0.335148	1.00032
830	A6H8L4	Disintegrin and metalloproteinase domain-containing protein 17	ADAM17	29.959	4	4	20.5	8.2398		0.338311	0.421926
831	Q9NYU2-2	UDP-glucose:glycoprotein glucosyltransferase 1	UGGT1	174.97	2	2	1.6	5.2143		0.342693	0.947248
832	O43707	Alpha-actinin-4	ACTN4	104.85	34	1	47.5	323.31	+	0.344908	2.63561
833	Q9UBS4	DnaJ homolog subfamily B member 11	DNAJB11	40.513	8	8	26	45.085	+	0.346883	3.55875
834	P62937	Peptidyl-prolyl cis-trans isomerase A;Peptidyl-prolyl cis-trans isomerase A, N-terminally processed;Peptidyl-prolyl cis-trans isomerase	PPIA	18.012	9	9	50.9	173.26		0.350499	2.31099
835	Q01650	Large neutral amino acids transporter small subunit 1	SLC7A5	55.01	1	1	3.6	16.388		0.352583	0.482775
836	A6NJA2	Ubiquitin carboxyl-terminal hydrolase;Ubiquitin carboxyl-terminal hydrolase 14	USP14	51.086	4	4	12.7	26.933		0.352998	0.619469
837	C9JZP6	Dehydrogenase/reductase SDR family member 2, mitochondrial	DHRS2	23.818	2	2	8.9	5.3097		0.354205	0.886411
838	A0A8I5KS71	Protein SET;Protein SETSIP	SET;SETSIP	26.779	3	3	15.9	78.171		0.355432	1.92059
839	A0A1B0GV23	Cathepsin D;Cathepsin D light chain;Cathepsin D heavy chain	CTSD	43.831	12	12	36.7	141.28		0.356193	1.9775
840	B4DUR8	T-complex protein 1 subunit gamma	CCT3	55.674	7	7	18.4	23.863		0.358899	0.747996
841	P25815	Protein S100-P	S100P	10.4	3	3	31.6	202.99		0.359883	0.901883
842	A0A0C4DGI3	Citrate synthase;Citrate synthase, mitochondrial	CS	44.703	2	2	6.8	6.845		0.360999	1.16195
843	Q96P70	Importin-9	IPO9	115.96	1	1	2.7	4.1344		0.361531	0.580718
844	P49321-4	Nuclear autoantigenic sperm protein	NASP	78.449	7	7	15.2	35.206		0.36646	1.89598
845	P26583	High mobility group protein B2	HMGB2	24.033	5	5	19.6	11.999		0.369131	0.83448
846	B8ZZQ6	Prothymosin alpha;Prothymosin alpha, N-terminally processed;Thymosin alpha-1	PTMA	11.758	7	7	37.4	117.73		0.36973	0.83673
847	A0A7P0TA85	Basigin	BSG	28.991	6	6	31.2	20.74		0.371849	1.02399
848	F5H571	Ubiquitin carboxyl-terminal hydrolase 5	USP5	15.651	1	1	11.7	5.7204		0.37393	0.383097
849	P12956	X-ray repair cross-complementing protein 6	XRCC6	69.842	13	13	27.9	61.089		0.374157	1.83041
850	P20962	Parathymosin	PTMS	11.53	2	2	22.5	17.102		0.375975	1.17245
851	F8VW18	Dynactin subunit 2	DCTN2	30.526	2	2	11.9	17.353		0.376774	1.50679
852	P16870-2	Carboxypeptidase E	CPE	49.885	15	15	42.5	182.91	+	0.381654	2.87393
853	P62140	Serine/threonine-protein phosphatase PP1-beta catalytic subunit;Serine/threonine-protein phosphatase;Serine/threonine-protein phosphatase PP1-alpha catalytic subunit;Serine/threonine-protein phosphatase PP1-gamma catalytic subunit	PPP1CB;PPP1CC;PPP1CA	37.186	2	2	5.5	5.4388		0.383229	1.08604
854	C9J8Z4	Immunoglobulin superfamily member 8	IGSF8	32.284	1	1	3.3	3.7166		0.392508	0.686118
855	O00299	Chloride intracellular channel protein 1	CLIC1	26.922	6	6	41.5	60.736	+	0.393808	2.91493
856	P31939	Bifunctional purine biosynthesis protein PURH;Phosphoribosylaminoimidazolecarboxamide formyltransferase;IMP cyclohydrolase	ATIC	64.615	8	8	17.4	17.196		0.393816	0.99845
857	P16930-2	Fumarylacetoacetase	FAH	38.614	2	2	5.7	5.035		0.394175	0.981169
858	Q3LXA3	Bifunctional ATP-dependent dihydroxyacetone kinase/FAD-AMP lyase (cyclizing);ATP-dependent dihydroxyacetone kinase;FAD-AMP lyase (cyclizing)	DAK;TKFC	58.946	13	13	31.5	131.06	+	0.395289	2.33613
859	P04040	Catalase	CAT	59.755	2	2	3.4	5.9533		0.40141	1.6234
860	E9PHT9	Annexin;Annexin A5	ANXA5	18.224	2	2	10.4	4.0715		0.402642	0.692918
861	P55058-3	Phospholipid transfer protein	PLTP	44.135	2	2	6.8	44.971		0.404073	0.956446
862	P53999	Activated RNA polymerase II transcriptional coactivator p15	SUB1	14.395	4	4	44.9	18.526		0.406153	0.88049
863	Q12792	Twinfilin-1	TWF1	40.282	3	3	9.4	39.119		0.40766	0.760611
864	Q96HE7	ERO1-like protein alpha	ERO1L	54.392	2	2	5.1	25.093		0.410719	0.574323
865	C9JDL1	Ketohexokinase	KHK	30.963	1	1	4.3	6.4048		0.412286	0.848508
866	P62258	14-3-3 protein epsilon	YWHAE	29.174	16	4	54.5	82.661	+	0.412326	2.38085
867	Q13200	26S proteasome non-ATPase regulatory subunit 2	PSMD2	100.2	6	6	8.4	14.971		0.414095	1.78665
868	P55735	Protein SEC13 homolog	SEC13	35.54	4	4	20.2	64.422		0.416922	1.11763
869	P08579	U2 small nuclear ribonucleoprotein B;U1 small nuclear ribonucleoprotein A	SNRPB2;SNRPA	25.486	2	2	8.4	2.7038		0.417851	0.452232
870	A0A7P0T8P8	Cullin-4B	CUL4B	78.949	1	1	1.8	3.6405		0.418341	0.130533
871	Q15274	Nicotinate-nucleotide pyrophosphorylase [carboxylating]	QPRT	30.845	6	6	24.6	54.069	+	0.419889	3.0399
872	G3V3M6	DNA-(apurinic or apyrimidinic site) lyase;DNA-(apurinic or apyrimidinic site) lyase, mitochondrial	APEX1	29.19	7	7	38	12.8		0.420031	1.56166
873	P06733	Alpha-enolase	ENO1	47.168	24	22	68.4	323.31	+	0.421165	3.03861
874	Q02818	Nucleobindin-1	NUCB1	53.879	22	22	47.7	74.624	+	0.423406	3.92919
875	Q08257-3	Quinone oxidoreductase	CRYZ	31.528	4	4	18.3	7.4812		0.427447	0.71674
876	P50895	Basal cell adhesion molecule	BCAM	67.404	13	13	26.8	102.61	+	0.430445	2.2816
877	C9JP35	Protein FAM3C	FAM3C	11.596	2	2	22	19.008		0.431324	1.10447
878	P38117-2	Electron transfer flavoprotein subunit beta	ETFB	37.434	3	3	8.1	3.6771		0.43292	1.18923
879	P10253	Lysosomal alpha-glucosidase;76 kDa lysosomal alpha-glucosidase;70 kDa lysosomal alpha-glucosidase	GAA	105.32	7	7	10.2	53.404		0.433463	1.42367
880	Q13443	Disintegrin and metalloproteinase domain-containing protein 9	ADAM9	90.555	3	3	5.5	6.9775	+	0.433598	2.21106
881	Q9BXP5-5	Serrate RNA effector molecule homolog	SRRT	96.221	2	2	2.4	6.0876		0.434751	0.8819
882	P10809	60 kDa heat shock protein, mitochondrial	HSPD1	61.054	29	29	63.9	323.31	+	0.438206	3.68411
883	P53985	Monocarboxylate transporter 1	SLC16A1	53.944	1	1	4	6.6452		0.439835	0.621077
884	P20700	Lamin-B1	LMNB1	66.408	13	12	23.5	92.532	+	0.440485	2.321
885	Q9HB71	Calcyclin-binding protein	CACYBP	26.21	4	4	22.8	18.984		0.448047	0.922644
886	Q5TG12	Protein-tyrosine-phosphatase;Receptor-type tyrosine-protein phosphatase kappa	PTPRK	164.2	5	5	5.1	30.17		0.448948	0.960391
887	Q00688	Peptidyl-prolyl cis-trans isomerase FKBP3	FKBP3	25.177	3	3	16.5	18.48		0.452214	0.968753
888	Q5TEE2	Histone deacetylase 2;Histone deacetylase 1	HDAC1;HDAC2	24.544	1	1	5.7	2.0622		0.452917	0.657892
889	P31948	Stress-induced-phosphoprotein 1	STIP1	62.639	7	7	13.8	25.782		0.453701	1.47254
890	Q5TA02	Glutathione S-transferase omega-1	GSTO1	23.341	5	5	18.5	10.482	+	0.454677	2.02153
891	Q15427	Splicing factor 3B subunit 4	SF3B4	44.385	1	1	3.3	43.465		0.456906	1.19195
892	Q5T123	SH3 domain-binding glutamic acid-rich-like protein 3	SH3BGRL3	9.3804	3	3	55.7	5.5823		0.457225	0.853457
893	O60568	Procollagen-lysine,2-oxoglutarate 5-dioxygenase 3	PLOD3	84.784	16	16	27.5	68.559	+	0.457448	3.91793
894	Q04917	14-3-3 protein eta	YWHAH	28.218	5	3	21.5	15.558		0.458803	1.5384
895	A0A804HKX5	Beta-hexosaminidase;Beta-hexosaminidase subunit alpha	HEXA	54.164	3	3	5.9	17.354	+	0.463369	2.74634
896	Q15084-3	Protein disulfide-isomerase A6	PDIA6	47.837	4	4	13.5	78.231		0.463604	1.38839
897	P02790	Hemopexin	HPX	51.676	15	15	40.3	85.057	+	0.464531	2.92581
898	S4R3V8	Lipolysis-stimulated lipoprotein receptor	LSR	66.175	6	6	13.3	23.461	+	0.464575	2.46253
899	P61981	14-3-3 protein gamma;14-3-3 protein gamma, N-terminally processed	YWHAG	28.302	8	5	28.3	145.26		0.475018	1.2325
900	A0A6Q8PFA9	Alpha-galactosidase A	GLA	47.482	5	5	15.1	15.257	+	0.482944	1.92629
901	H0YDT6	Eukaryotic translation initiation factor 3 subunit F	EIF3F	37.749	2	2	7.5	9.7489		0.488679	1.16455
902	E5RGX5	Stathmin;Stathmin-2	STMN2	19.574	2	1	11.3	3.2474		0.492267	1.50182
903	H0Y6E7	RNA-binding motif protein, X chromosome;RNA-binding motif protein, X chromosome, N-terminally processed;RNA binding motif protein, X-linked-like-1;RNA-binding motif protein, X-linked-like-2	RBMX;RBMXL1;RBMXL2	31.745	4	4	17.5	31.587	+	0.492624	2.56951
904	J3KTL2	Serine/arginine-rich splicing factor 1	SRSF1	28.329	3	3	12.3	9.1443		0.49456	1.75945
905	E9PB61	THO complex subunit 4	ALYREF	27.557	3	3	14.8	5.733		0.495206	1.43814
906	P55884-2	Eukaryotic translation initiation factor 3 subunit B	EIF3B	99.028	2	2	2.6	5.6948		0.497262	0.656728
907	Q96IU4	Alpha/beta hydrolase domain-containing protein 14B	ABHD14B	22.345	3	3	23.3	11.218		0.498072	1.73974
908	P05198	Eukaryotic translation initiation factor 2 subunit 1	EIF2S1	36.112	5	5	17.5	33.611		0.498794	1.54282
909	P60709	Actin, cytoplasmic 1;Actin, cytoplasmic 1, N-terminally processed	ACTB	41.736	17	1	59.5	73.081		0.502391	0.585911
910	Q5JPE7	Nodal modulator 2;Nodal modulator 1;Nodal modulator 3	NOMO2;NOMO1;NOMO3	139.44	10	10	10.3	17.789	+	0.505335	2.5309
911	Q9BWJ5	Splicing factor 3B subunit 5	SF3B5	10.135	2	2	32.6	7.9878		0.50851	0.760013
912	P30040	Endoplasmic reticulum resident protein 29	ERP29	28.993	4	4	19.9	16.972		0.511187	0.865572
913	F8VS12	SAP domain-containing ribonucleoprotein	SARNP	6.049	1	1	17.3	2.5298	+	0.514465	1.90073
914	P07602	Prosaposin;Saposin-A;Saposin-B-Val;Saposin-B;Saposin-C;Saposin-D	PSAP	58.112	9	9	17.7	16.388	+	0.516532	2.73007
915	P61088	Ubiquitin-conjugating enzyme E2 N;Putative ubiquitin-conjugating enzyme E2 N-like	UBE2N;UBE2NL	17.138	4	4	36.8	17.984		0.518749	0.525197
916	J3KN67	Tropomyosin alpha-3 chain	TPM3	33.222	13	1	41.1	2.5054		0.519569	1.81972
917	A0A6Q8PHJ6	Heat shock protein beta-1	HSPB1	16.451	3	3	28	2.1157		0.527105	0.483705
918	B0YIW2	Apolipoprotein C-III	APOC3	12.815	1	1	13.7	126.58		0.529748	0.404133
919	P08238	Heat shock protein HSP 90-beta	HSP90AB1	83.263	40	20	55.1	323.31	+	0.53316	3.10992
920	G3V279	Enhancer of rudimentary homolog	ERH	8.2033	1	1	15.5	11.286		0.534072	1.7631
921	P04439-2	HLA class I histocompatibility antigen, A-3 alpha chain;Putative HLA class I histocompatibility antigen, alpha chain H	HLA-A;HLA-H	41.394	6	2	24	7.0788		0.534862	0.817581
922	Q01581	Hydroxymethylglutaryl-CoA synthase, cytoplasmic	HMGCS1	57.293	8	8	19.4	75.145	+	0.535136	2.04947
923	Q8TEA8	D-tyrosyl-tRNA(Tyr) deacylase 1	DTD1	23.423	1	1	7.7	2.7103		0.535242	1.30464
924	Q9Y3D6	Mitochondrial fission 1 protein	FIS1	16.937	1	1	10.5	44.136		0.53585	0.873767
925	Q6WRI0	Immunoglobulin superfamily member 10	IGSF10	290.83	2	2	0.5	2.4739		0.544146	0.687604
926	P0CG48	Polyubiquitin-C;Ubiquitin;Ubiquitin-60S ribosomal protein L40;Ubiquitin;60S ribosomal protein L40;Ubiquitin-40S ribosomal protein S27a;Ubiquitin;40S ribosomal protein S27a;Polyubiquitin-B;Ubiquitin	UBC;UBB;RPS27A;UBA52	77.038	2	2	32.8	73.066	+	0.544871	3.05013
927	H3BM42	Golgi apparatus protein 1	GLG1	79.317	4	4	7.2	12.662		0.545828	0.792388
928	J3KS79	Bleomycin hydrolase	BLMH	7.6826	1	1	28.2	2.9393		0.553211	0.90553
929	P50395	Rab GDP dissociation inhibitor beta	GDI2	50.663	23	16	58	301.5	+	0.560949	5.76297
930	E9PP36	60S ribosomal protein L8	RPL8	16.18	1	1	7.4	8.5524		0.561631	1.33838
931	P35625	Metalloproteinase inhibitor 3	TIMP3	24.145	1	1	5.7	3.9413		0.562359	1.05517
932	A0A2C9F2P4	Palmitoyl-protein thioesterase 1	PPT1	34.136	2	2	9.2	8.8107		0.568251	0.920227
933	Q13185	Chromobox protein homolog 3	CBX3	20.811	3	3	23.5	27.515	+	0.573087	2.1754
934	A8MUA9	Small ubiquitin-related modifier 2;Small ubiquitin-related modifier 4;Small ubiquitin-related modifier 3	SUMO3;SUMO2;SUMO4	15.317	1	1	8.9	3.8995	+	0.573958	2.22182
935	Q5VWC4	26S proteasome non-ATPase regulatory subunit 4	PSMD4	41.079	3	3	11.3	8.0066		0.574195	1.00369
936	Q92688-2	Acidic leucine-rich nuclear phosphoprotein 32 family member B	ANP32B	22.276	2	1	14.4	4.656		0.574347	0.875029
937	A0A024RBT2	Diablo homolog, mitochondrial	DIABLO	18.919	3	3	19.9	6.4753		0.577605	0.908683
938	O75822-3	Eukaryotic translation initiation factor 3 subunit J	EIF3J	23.026	3	3	21.5	4.4506		0.57985	1.24845
939	A0A7I2YQA5	V-type proton ATPase subunit S1	ATP6AP1	33.923	3	3	14.4	20.284		0.585796	1.4125
940	P34896-4	Serine hydroxymethyltransferase, cytosolic	SHMT1	37.672	1	1	3.2	2.4975		0.590044	1.55023
941	A0A1B0GV06	Acid ceramidase;Acid ceramidase subunit alpha;Acid ceramidase subunit beta	ASAH1	22.837	2	2	8	2.5124		0.591133	0.921658
942	Q13813-3	Spectrin alpha chain, non-erythrocytic 1	SPTAN1	282.28	48	48	24.6	323.31	+	0.591885	3.77274
943	P00505	Aspartate aminotransferase, mitochondrial	GOT2	47.517	6	6	19.3	125.38		0.592813	1.4005
944	G3V2V8	Epididymal secretory protein E1	NPC2	13.078	5	5	50.8	55.997		0.600303	1.56085
945	D6R917	Glucosamine-6-phosphate isomerase;Glucosamine-6-phosphate isomerase 2;Glucosamine-6-phosphate isomerase 1	GNPDA1;GNPDA2	15.911	1	1	8.7	23.04		0.608414	1.59348
946	P02750	Leucine-rich alpha-2-glycoprotein	LRG1	38.177	4	4	13.5	41.255	+	0.610035	3.50626
947	F5GYX3	Semaphorin-7A	SEMA7A	57.077	2	2	5.2	11.351	+	0.612947	1.89632
948	Q9Y617	Phosphoserine aminotransferase	PSAT1	40.422	7	7	19.5	26.538	+	0.61701	3.20369
949	A0A2R8Y5S7	Radixin;Moesin	RDX;MSN	69.335	8	4	15.8	73.543		0.619576	1.11236
950	I3L4N8	Actin, cytoplasmic 2;Actin, cytoplasmic 2, N-terminally processed	ACTG1	38.975	17	1	63.5	323.31	+	0.622909	4.74236
951	A0A7I2V659	Putative elongation factor 1-alpha-like 3;Elongation factor 1-alpha 1;Elongation factor 1-alpha 2;Elongation factor 1-alpha	EEF1A1;EEF1A1P5;EEF1A2	49.824	8	8	22	52.591	+	0.622951	4.00818
952	A6NL76	Actin, alpha skeletal muscle;Actin, alpha cardiac muscle 1;Actin, gamma-enteric smooth muscle;Actin, aortic smooth muscle	ACTA1;ACTC1;ACTG2;ACTA2	39.206	10	1	30.2	23.387	+	0.634808	2.33802
953	Q15417-3	Calponin-3;Calponin;Calponin-2	CNN3;CNN2	31.38	2	2	8.5	12.584	+	0.634861	2.10242
954	Q15181	Inorganic pyrophosphatase	PPA1	32.66	6	6	24.2	24.618		0.638146	0.634958
955	Q8WUM4	Programmed cell death 6-interacting protein	PDCD6IP	96.022	4	4	6	66.995		0.638344	0.341691
956	E9PKG6	Nucleobindin-2;Nesfatin-1	NUCB2	40.368	3	3	13.6	13.678		0.639368	0.40001
957	F5H3C5	Superoxide dismutase [Mn], mitochondrial	SOD2	12.13	2	2	26.1	32.195		0.642804	1.45857
958	K7EML9	Thioredoxin-like protein 1	TXNL1	15.534	3	3	38.4	36.531		0.646062	0.828714
959	P10586-2	Receptor-type tyrosine-protein phosphatase F	PTPRF	211.68	5	5	4.1	43.182		0.649881	1.35156
960	F8VSA6	NEDD8	NEDD8;NEDD8-MDP1	5.8668	1	1	28	3.407		0.653402	1.59227
961	H7BY64	Proline-rich acidic protein 1	PRAP1	36.012	3	3	18.9	18.434	+	0.654689	2.79813
962	P60174	Triosephosphate isomerase	TPI1	26.669	16	16	81.9	299.29	+	0.655998	3.59917
963	A0A7I2V4N1	Heterogeneous nuclear ribonucleoproteins A2/B1	HNRNPA2B1;HNRPA2B1	32.487	12	12	46.2	49.254	+	0.657014	3.085
964	A0A1W2PQV2	Glycine cleavage system H protein, mitochondrial	GCSH	10.999	1	1	20	6.779	+	0.659435	2.79661
965	Q15631	Translin	TSN	26.183	3	3	15.8	13.581		0.661033	1.41668
966	E5RJB8	Syndecan;Syndecan-2	SDC2	14.905	1	1	10.9	32.121		0.661109	1.38642
967	Q86UD1	Out at first protein homolog	OAF	30.688	4	4	19	31.732	+	0.663297	4.27071
968	J3QL05	Serine/arginine-rich splicing factor 2	SRSF2	15.156	2	2	25.4	81.208	+	0.663397	3.14411
969	E9PEB5	Far upstream element-binding protein 1	FUBP1	68.903	5	5	9.2	8.7671		0.665212	1.03668
970	P11216	Glycogen phosphorylase, brain form	PYGB	96.695	5	4	7.4	11.942	+	0.668922	1.87499
971	A0A087X054	Hypoxia up-regulated protein 1	HYOU1	104.78	7	7	12.4	43.038	+	0.672141	3.20659
972	J3KQ69	DNA replication licensing factor MCM3	MCM3	85.608	2	2	2.5	3.8159		0.672626	0.525265
973	P28066	Proteasome subunit alpha type-5	PSMA5	26.411	2	2	12.9	38.18		0.673436	1.4596
974	P05023-4	Sodium/potassium-transporting ATPase subunit alpha-1;Sodium/potassium-transporting ATPase subunit alpha-3;Sodium/potassium-transporting ATPase subunit alpha-2	ATP1A1;ATP1A2;ATP1A3	113	9	9	12.3	67.638	+	0.675261	1.63916
975	A0A7I2V610	Insulin-degrading enzyme	IDE	111.18	3	3	3.4	5.7415		0.678593	1.14948
976	J3QLI9	Small nuclear ribonucleoprotein Sm D1	SNRPD1	8.3926	2	2	44	24.459	+	0.67917	1.79003
977	Q14517	Protocadherin Fat 1;Protocadherin Fat 1, nuclear form	FAT1	506.27	16	16	4.7	44.259		0.68498	1.01121
978	O95831	Apoptosis-inducing factor 1, mitochondrial	AIFM1	66.9	14	3	28.2	70.419	+	0.69697	4.14072
979	P17987	T-complex protein 1 subunit alpha	TCP1	60.343	9	9	19.1	39.662	+	0.697162	2.54062
980	P05387	60S acidic ribosomal protein P2	RPLP2	11.665	6	5	72.2	147.26	+	0.703773	2.31047
981	C9JG97	Angio-associated migratory cell protein	AAMP	44.693	2	2	5.8	5.3729		0.70753	1.27376
982	P34932	Heat shock 70 kDa protein 4	HSPA4	94.33	15	15	24.6	119.44	+	0.709829	4.80404
983	E9PHY5	Band 4.1-like protein 2	EPB41L2	104.36	2	2	2.6	5.6327		0.715722	0.771635
984	Q9NQZ5	StAR-related lipid transfer protein 7, mitochondrial	STARD7	43.113	1	1	3.8	5.4009		0.725858	0.585963
985	P49721	Proteasome subunit beta type-2	PSMB2	22.836	2	2	7.5	4.1085	+	0.726345	2.09171
986	A0A2R8Y430	Glutathione synthetase	GSS	49.976	8	8	21.1	34.076	+	0.729432	1.97313
987	Q9NP97	Dynein light chain roadblock-type 1;Dynein light chain roadblock-type 2	DYNLRB1;DYNLRB2	10.921	3	3	38.5	8.1779	+	0.73142	1.77276
988	Q9Y266	Nuclear migration protein nudC	NUDC	38.242	8	8	29	35.939	+	0.734609	2.52095
989	P61457	Pterin-4-alpha-carbinolamine dehydratase	PCBD1	11.999	5	5	51.9	231.91	+	0.735683	2.70567
990	P40925	Malate dehydrogenase, cytoplasmic;Malate dehydrogenase	MDH1	36.426	10	10	39.8	120.87	+	0.736757	3.27172
991	A0A075B6E2	40S ribosomal protein S19	RPS19	7.8309	1	1	14.1	2.6483	+	0.741911	2.0424
992	F8W1R7	Myosin light polypeptide 6;Myosin light chain 6B	MYL6;MYL6B	16.29	4	4	28.3	6.7186	+	0.742828	1.53856
993	P62306	Small nuclear ribonucleoprotein F	SNRPF	9.7251	2	2	15.1	62.075		0.746897	0.915954
994	Q99598	Translin-associated protein X	TSNAX;DISC1	33.112	2	2	9.7	34.934	+	0.747688	1.57009
995	K7ENX8	Cold-inducible RNA-binding protein	CIRBP	8.9138	1	1	13.8	2.6012		0.750475	0.900383
996	P62942	Peptidyl-prolyl cis-trans isomerase FKBP1A;Peptidyl-prolyl cis-trans isomerase	FKBP1A;FKBP12-Exin;FKBP12-Exip2	11.951	2	2	25	21.994	+	0.752483	1.9697
997	H7BY36	RNA-binding protein EWS	EWSR1	32.071	2	2	9.4	24.581	+	0.754691	4.05074
998	C9J9K3	40S ribosomal protein SA	RPSA	29.404	6	6	32.3	185.53	+	0.757978	1.65034
999	P30740	Leukocyte elastase inhibitor	SERPINB1	42.741	7	7	20.3	53.662	+	0.760667	2.66627
1000	Q32Q12	Nucleoside diphosphate kinase;Nucleoside diphosphate kinase B	NME1-NME2;NME2;NME1	32.642	11	4	53.4	29.942	+	0.762889	4.02827
1001	Q32MZ4-3	Leucine-rich repeat flightless-interacting protein 1	LRRFIP1	82.688	3	3	4.1	61.862	+	0.766362	3.34869
1002	O76061	Stanniocalcin-2	STC2	33.248	4	4	20.9	20.265	+	0.76695	2.29797
1003	M0QXG9	BRISC and BRCA1-A complex member 1	BABAM1	11.545	2	2	31.5	14.134	+	0.769676	2.79173
1004	A0A7I2V428	Nucleolin	NCL	74.739	17	17	27	192.74	+	0.775028	4.27895
1005	A6NL93	Non-histone chromosomal protein HMG-14	HMGN1	9.5355	1	1	37.8	4.2341		0.786095	1.15141
1006	P22352	Glutathione peroxidase 3	GPX3	25.552	3	3	15	6.0962	+	0.786456	1.5357
1007	M0R027	Beta-soluble NSF attachment protein;Alpha-soluble NSF attachment protein	NAPA;NAPB	11.582	1	1	22.5	8.7138		0.788523	0.882371
1008	Q9BV57	1,2-dihydroxy-3-keto-5-methylthiopentene dioxygenase	ADI1	21.498	2	2	15.6	5.9104		0.791179	0.961948
1009	O43852-10	Calumenin	CALU	26.326	4	4	25	8.4765	+	0.801425	1.88767
1010	P04080	Cystatin-B	CSTB	11.139	4	4	70.4	44.422	+	0.802842	2.73267
1011	P09496-5	Clathrin light chain A	CLTA	17.687	3	3	19.3	22.717	+	0.803402	1.93613
1012	P06753-2	Tropomyosin alpha-3 chain	TPM3	29.032	19	7	59.3	209.57	+	0.806132	4.37427
1013	Q15393	Splicing factor 3B subunit 3	SF3B3	135.58	7	7	7.8	27.595	+	0.807824	3.13904
1014	Q7Z4G9	Asialoglycoprotein receptor 2	HBXBP;ASGR2	34.654	2	2	15.7	7.6214	+	0.808031	1.95928
1015	P31946-2	14-3-3 protein beta/alpha;14-3-3 protein beta/alpha, N-terminally processed	YWHAB	27.85	8	5	41.4	105.8	+	0.817554	3.29359
1016	P32119	Peroxiredoxin-2	PRDX2	21.892	6	5	27.8	12.716	+	0.818024	4.54148
1017	K7EJC1	26S proteasome non-ATPase regulatory subunit 8	PSMD8	19.781	2	2	10.5	2.7566	+	0.82094	4.6386
1018	C9IZG4	Protein CutA	CUTA	14.401	2	2	20.7	9.5745	+	0.823569	2.07316
1019	A0A7P0T862	Nicotinamide phosphoribosyltransferase	NAMPT	44.88	2	2	6.2	3.0332	+	0.824577	2.42843
1020	Q99808	Equilibrative nucleoside transporter 1	SLC29A1	50.219	1	1	5	4.1976	+	0.826183	1.74047
1021	G3V5Z7	Proteasome subunit alpha type;Proteasome subunit alpha type-6	PSMA6	28.147	5	5	24.2	10.693	+	0.827462	2.23959
1022	A0A0B4J1R4	4-hydroxyphenylpyruvate dioxygenase	HPD	44.964	9	9	30.3	39.089	+	0.82837	2.94697
1023	P84077	ADP-ribosylation factor 1;ADP-ribosylation factor 3	ARF1;ARF3	20.697	3	3	22.1	24.497		0.829024	1.40144
1024	A0A1W2PPQ2		HLA-A	38.514	10	6	42.5	85.417	+	0.829562	3.95624
1025	P0DOY3	Ig lambda-1 chain C regions;Ig lambda-6 chain C region;Immunoglobulin lambda-like polypeptide 5	IGLL5;IGLC1;IGLC6	11.265	3	3	37.7	13.689		0.829696	0.368332
1026	P51153	Ras-related protein Rab-13	RAB13	22.774	3	2	17.2	4.2765		0.83212	1.17877
1027	J3QQV2	Monocarboxylate transporter 4	SLC16A3	44.478	1	1	3.1	6.8814		0.841106	1.33582
1028	O14818-2	Proteasome subunit alpha type-7;Proteasome subunit alpha type-7-like	PSMA7;PSMA8	20.193	6	6	42.7	16.455	+	0.843786	3.13348
1029	A0A087X1Z3	Proteasome activator complex subunit 2	PSME2	29.126	7	7	39.4	63.402	+	0.846132	2.07046
1030	H0YLF3		B2M	8.4984	4	1	50.7	15.016	+	0.846463	1.93921
1031	Q5W0H4	Translationally-controlled tumor protein	TPT1	21.525	4	4	20.7	24.133	+	0.849014	2.47104
1032	Q99436	Proteasome subunit beta type-7	PSMB7	29.965	4	4	17.7	116.21	+	0.851262	2.0401
1033	P78556-2	C-C motif chemokine 20;CCL20(1-67);CCL20(1-64);CCL20(2-70)	CCL20	10.691	2	2	25.3	7.6007		0.854227	1.07294
1034	P19652	Alpha-1-acid glycoprotein 2	ORM2	23.602	3	3	13.4	6.6853	+	0.856026	2.37932
1035	P29401	Transketolase	TKT	67.877	13	13	34.2	98.782	+	0.856028	4.36938
1036	P30041	Peroxiredoxin-6	PRDX6	25.035	10	10	50.9	78.151	+	0.856983	5.36306
1037	P30049	ATP synthase subunit delta, mitochondrial	ATP5D	17.49	2	2	13.7	7.5991		0.859004	1.27245
1038	Q15008-3	26S proteasome non-ATPase regulatory subunit 6	PSMD6	41.181	2	2	6.6	2.4245		0.862353	1.11765
1039	H7C3I1	Putative protein FAM10A4;Putative protein FAM10A5;Hsc70-interacting protein	ST13;ST13P4;ST13P5	16.219	2	2	15.8	9.8797	+	0.86385	3.24425
1040	A0A0A0MSA9	Poliovirus receptor	PVR	42.882	4	4	12.8	26.611	+	0.865082	6.32127
1041	C9JNR5	Insulin;Insulin B chain;Insulin A chain;Insulin, isoform 2	INS;INS-IGF2	10.631	1	1	7.6	2.4969	+	0.870996	2.50487
1042	A0A7I2V4K5	Carboxypeptidase;Lysosomal protective protein;Lysosomal protective protein 32 kDa chain;Lysosomal protective protein 20 kDa chain	CTSA	50.925	2	2	5.3	18.851	+	0.872208	3.20077
1043	B7ZKJ8	Inter-alpha-trypsin inhibitor heavy chain H4;70 kDa inter-alpha-trypsin inhibitor heavy chain H4;35 kDa inter-alpha-trypsin inhibitor heavy chain H4	ITIH4	103.88	3	3	5.3	36.107	+	0.874686	4.314
1044	P33176	Kinesin-1 heavy chain	KIF5B	109.68	5	5	6.7	52.993	+	0.878549	2.02582
1045	F6S8N6	Protein-L-isoaspartate O-methyltransferase;Protein-L-isoaspartate(D-aspartate) O-methyltransferase	PCMT1	26.626	4	4	18.8	15.489	+	0.880842	3.07626
1046	P02671-2	Fibrinogen alpha chain;Fibrinopeptide A;Fibrinogen alpha chain	FGA	69.756	39	1	71.6	-2	+	0.885078	2.12894
1047	P28838	Cytosol aminopeptidase	LAP3	56.166	6	6	13.3	15.849	+	0.888037	3.14984
1048	H3BRY5	Sulfotransferase;Sulfotransferase 1A1;Sulfotransferase 1A2	SULT1A1;SULT1A2	32.625	3	2	11	7.345	+	0.892112	2.8005
1049	F8W1A4	Adenylate kinase 2, mitochondrial;Adenylate kinase 2, mitochondrial;Adenylate kinase 2, mitochondrial, N-terminally processed	AK2	25.63	7	7	42.2	18.885	+	0.895739	1.43958
1050	P06744-2	Glucose-6-phosphate isomerase	GPI	64.324	12	12	28.8	215.97	+	0.896386	3.66733
1051	B5MCX3	Septin-2	2022-09-02	36.94	4	4	19.6	6.6124	+	0.897316	2.02183
1052	Q13011	Delta(3,5)-Delta(2,4)-dienoyl-CoA isomerase, mitochondrial	ECH1	35.816	6	5	27.7	94.312	+	0.897774	2.2488
1053	P28072	Proteasome subunit beta type-6	PSMB6	25.357	1	1	4.6	5.7874	+	0.908823	2.60349
1054	P10599	Thioredoxin	TXN	11.737	4	4	34.3	77.963	+	0.909668	3.92903
1055	P16035	Metalloproteinase inhibitor 2	TIMP2	24.399	6	6	23.2	8.5594	+	0.911565	2.81542
1056	P11142	Heat shock cognate 71 kDa protein	HSPA8	70.897	28	14	52.9	266.82	+	0.918487	7.19885
1057	C9J9W2	LIM and SH3 domain protein 1	LASP1	18.98	1	1	7.2	2.4874	+	0.921642	1.58563
1058	A0A087WUT6	Eukaryotic translation initiation factor 5B	EIF5B	138.68	2	2	3.3	5.9025	+	0.9309	1.80479
1059	Q969G3	SWI/SNF-related matrix-associated actin-dependent regulator of chromatin subfamily E member 1	SMARCE1	46.649	3	3	6.1	5.9534	+	0.931392	2.05359
1060	P61604	10 kDa heat shock protein, mitochondrial	HSPE1;HSPE1-MOB4	10.932	4	4	40.2	45.2	+	0.933557	3.64036
1061	O14929-2	Histone acetyltransferase type B catalytic subunit	HAT1	39.814	1	1	3.9	16.133	+	0.936778	1.61163
1062	H0YJG7	Activator of 90 kDa heat shock protein ATPase homolog 1	AHSA1	23.697	2	2	10.2	19.582	+	0.9388	3.02171
1063	A0A7I2V5S2	Nucleophosmin	NPM1	33.875	8	8	44.9	124.68	+	0.939368	4.59782
1064	E5RIW3	Tubulin-specific chaperone A	TBCA	10.08	6	6	61.9	50.012	+	0.944003	2.04071
1065	P26641	Elongation factor 1-gamma	EEF1G	50.118	4	4	11.7	24.576	+	0.956835	4.95794
1066	S4R3J5	DnaJ homolog subfamily C member 8	DNAJC8	12.98	1	1	10.4	2.0566	+	0.958066	2.36998
1067	A0A494C0K8	Immunoglobulin superfamily member 1	IGSF1	138.42	5	5	5.2	11.249	+	0.963539	2.64038
1068	Q02809	Procollagen-lysine,2-oxoglutarate 5-dioxygenase 1	PLOD1	83.549	8	8	17.1	29.463	+	0.963959	2.64868
1069	B7Z7F3	Ran-binding protein 3	RANBP3	52.894	2	2	8.1	3.7835		0.966263	0.400931
1070	E5RG13	Inositol monophosphatase 1	IMPA1	17.059	1	1	7.2	2.9676	+	0.96771	2.50823
1071	Q99497	Protein deglycase DJ-1	PARK7	19.891	6	6	35.4	17.285	+	0.969966	4.6699
1072	C9JAX1	Frataxin, mitochondrial;Frataxin intermediate form;Frataxin(56-210);Frataxin(78-210);Frataxin mature form	FXN	14.91	1	1	12.6	2.2772	+	0.972979	2.14039
1073	A0A0A0MRX2	DDRGK domain-containing protein 1	DDRGK1	33.939	1	1	4.4	2.4037	+	0.973925	2.12592
1074	P12814	Alpha-actinin-1	ACTN1	103.06	23	12	34.1	166.19	+	0.980447	1.85459
1075	Q96HQ2-2	CDKN2AIP N-terminal-like protein	CDKN2AIPNL	9.5086	1	1	21.2	23.989	+	0.985593	4.0838
1076	F8VU65	60S acidic ribosomal protein P0-like;60S acidic ribosomal protein P0	RPLP0;RPLP0P6	27.187	4	4	23.1	22.725	+	0.990115	5.08823
1077	G3V180	Dipeptidyl peptidase 3	DPP3	84.375	5	5	15.3	23.426	+	0.992426	2.81293
1078	Q16851-2	UTP--glucose-1-phosphate uridylyltransferase	UGP2	55.676	5	5	12.7	24.961	+	1.00104	2.01571
1079	P07148	Fatty acid-binding protein, liver	FABP1	14.208	7	7	68.5	220.08	+	1.00578	6.05573
1080	P15531	Nucleoside diphosphate kinase A	NME1	17.149	8	1	51.3	10.95	+	1.00782	2.08866
1081	H0YEY4	ADP-sugar pyrophosphatase	NUDT5	14.901	3	3	19.7	28.342	+	1.01028	2.80422
1082	E9PLA9	Caprin-1	CAPRIN1	20.236	3	3	38.7	26.509		1.01658	0.657779
1083	Q5T7C4	High mobility group protein B1;Putative high mobility group protein B1-like 1	HMGB1;HMGB1P1	18.311	6	6	30.4	74.17	+	1.01936	3.64611
1084	Q9HC38-2	Glyoxalase domain-containing protein 4	GLOD4	33.232	3	3	10.7	11.877	+	1.02369	4.06514
1085	Q03252	Lamin-B2	LMNB2	69.948	10	9	18.4	24.94	+	1.04928	3.34135
1086	P12270	Nucleoprotein TPR	TPR	267.29	5	5	2.5	10.498	+	1.05175	2.67102
1087	Q9UBK2-9			77.138	1	1	2.5	2.1128		1.05306	0.527957
1088	A0A7P0Z3Z5	DNA damage-binding protein 1	DDB1	119.08	11	11	12.6	21.79	+	1.06372	2.125
1089	P31947-2	14-3-3 protein sigma	SFN	24.336	10	8	36.6	31.471	+	1.06462	4.16517
1090	P22692	Insulin-like growth factor-binding protein 4	IGFBP4	27.934	3	3	16.7	11.329	+	1.0657	2.72033
1091	B5MDF5	GTP-binding nuclear protein Ran	RAN	26.224	4	4	21.5	5.2565	+	1.0663	3.8574
1092	J3KT38	Growth factor receptor-bound protein 2	GRB2	12.701	1	1	12.7	4.3418	+	1.06804	2.92945
1093	A8MUD9	60S ribosomal protein L7	RPL7	24.433	2	2	14.4	3.7038	+	1.07171	1.99792
1094	Q96C23	Aldose 1-epimerase	GALM	37.765	5	5	16.4	11.018	+	1.08472	3.49829
1095	J3KTF8	Rho GDP-dissociation inhibitor 1	ARHGDIA	21.517	5	5	40.4	100.52	+	1.09843	3.70086
1096	P07900	Heat shock protein HSP 90-alpha	HSP90AA1	84.659	33	18	41.1	113.74	+	1.10529	5.21825
1097	E9PHH3	Syndecan-1	SDC1	17.782	1	1	10.1	7.2136	+	1.1083	3.51018
1098	P54727	UV excision repair protein RAD23 homolog B	RAD23B	43.171	4	4	14.7	8.0505	+	1.11446	2.70479
1099	P25788-2	Proteasome subunit alpha type-3	PSMA3	27.647	6	6	29	19.721	+	1.11463	2.71376
1100	A0A7P0S5H5	40S ribosomal protein S20	RPS20	15.312	2	2	16.9	3.7977		1.13581	1.21308
1101	P15144	Aminopeptidase N	ANPEP	109.54	5	5	5	27.59	+	1.14064	3.13586
1102	B4DLR8	NAD(P)H dehydrogenase [quinone] 1	NQO1	22.793	4	4	20.8	11.575	+	1.14172	4.72269
1103	F8VZJ2	Nascent polypeptide-associated complex subunit alpha;Nascent polypeptide-associated complex subunit alpha, muscle-specific form	NACA	15.016	3	3	32.4	122.25	+	1.157	3.87835
1104	P61769	Beta-2-microglobulin;Beta-2-microglobulin form pI 5.3	B2M	13.714	4	1	37.8	2.6688	+	1.16809	3.17074
1105	A6NDF3	Protein PBDC1	PBDC1	26.644	2	2	8.6	3.2326		1.17625	0.904424
1106	Q01518	Adenylyl cyclase-associated protein 1;Adenylyl cyclase-associated protein	CAP1	51.901	9	9	27.2	106.89	+	1.19299	2.8496
1107	Q5H9A7	Metalloproteinase inhibitor 1	TIMP1	16.057	4	4	35.7	68.944	+	1.19378	4.04055
1108	P28074	Proteasome subunit beta type-5	PSMB5	28.48	5	5	24	26.797	+	1.19398	3.14384
1109	A0A7I2V6E3	Dipeptidyl peptidase 1;Dipeptidyl peptidase 1 exclusion domain chain;Dipeptidyl peptidase 1 heavy chain;Dipeptidyl peptidase 1 light chain	CTSC	47.128	5	5	10.7	24.835	+	1.21372	1.86712
1110	Q53FA7	Quinone oxidoreductase PIG3	TP53I3	35.536	3	3	13	7.1408	+	1.21795	3.52958
1111	P08833	Insulin-like growth factor-binding protein 1	IGFBP1	27.903	6	6	25.1	48.618	+	1.22386	4.33009
1112	U3KQ93	SUMO-activating enzyme subunit 2	UBA2	18.26	2	2	18.1	2.5852		1.27961	1.12052
1113	E9PEX6	Dihydrolipoyl dehydrogenase;Dihydrolipoyl dehydrogenase, mitochondrial	DLD	51.815	2	2	5.3	17.199	+	1.28272	1.51203
1114	P02763	Alpha-1-acid glycoprotein 1	ORM1	23.539	6	6	32.8	66.299	+	1.30678	1.95328
1115	Q06323-3	Proteasome activator complex subunit 1	PSME1	26.87	13	13	51.5	90.296	+	1.30816	5.27692
1116	H3BPE7	RNA-binding protein FUS	FUS	53.496	5	5	13.5	44.078	+	1.31214	4.33472
1117	A0A0G2JQK5	Nucleoredoxin	NXN	12.832	1	1	20	5.9267	+	1.32022	1.82729
1118	A0A5F9UY30	Trans-Golgi network integral membrane protein 2	TGOLN2	47.773	5	5	15.2	10.562	+	1.32388	3.64017
1119	P07093-2	Glia-derived nexin	SERPINE2	44	8	8	24.9	28.25	+	1.33252	3.18536
1120	P17931	Galectin-3;Galectin	LGALS3	26.152	2	2	12.4	2.5146	+	1.35406	2.94705
1121	O60664-4	Perilipin-3	PLIN3	45.803	6	6	22	29.857	+	1.36665	3.09588
1122	A0A804HKE7	Microtubule-associated protein;Microtubule-associated protein 4	MAP4	245.37	2	2	1.3	6.6758	+	1.40478	2.06409
1123	P08195-4	4F2 cell-surface antigen heavy chain	SLC3A2	71.122	7	7	13.9	45.195	+	1.40668	2.94713
1124	P30044-2	Peroxiredoxin-5, mitochondrial	PRDX5	17.031	5	5	38.3	14.373	+	1.43071	4.43178
1125	Q8NC51-4	Plasminogen activator inhibitor 1 RNA-binding protein	SERBP1	42.426	3	3	11.6	13.069	+	1.43894	4.47495
1126	Q9Y5S9	RNA-binding protein 8A	RBM8A	19.889	2	2	15.5	60.986	+	1.44089	3.37069
1127	P29317-2	Ephrin type-A receptor 2	EPHA2	54.305	1	1	2.6	2.9088	+	1.44372	2.7318
1128	H7C559	Serine/threonine-protein phosphatase 4 regulatory subunit 2	PPP4R2	15.591	2	2	12.6	2.6194		1.44715	0.751659
1129	I3L0A0	Ubiquitin-conjugating enzyme E2 variant 1;Ubiquitin-conjugating enzyme E2 variant 2	TMEM189-UBE2V1;UBE2V1;UBE2V2	42.208	3	3	7.8	9.6565	+	1.45599	4.70499
1130	J3KSH8	Hematological and neurological expressed 1 protein;Hematological and neurological expressed 1 protein, N-terminally processed	HN1	9.5162	2	2	35.5	5.7415	+	1.45709	2.3695
1131	M0QXM4	Amino acid transporter;Neutral amino acid transporter B(0)	SLC1A5	39.443	2	2	4.4	6.2685	+	1.46414	2.59626
1132	Q09666	Neuroblast differentiation-associated protein AHNAK	AHNAK	629.09	10	10	6.5	19.323	+	1.46929	1.25672
1133	A0A087WTB8	Ubiquitin carboxyl-terminal hydrolase;Ubiquitin carboxyl-terminal hydrolase isozyme L3	UCHL3	21.945	3	3	20.6	14.844	+	1.482	1.8771
1134	Q9UIJ7-2	GTP:AMP phosphotransferase AK3, mitochondrial	AK3	18.192	2	2	19.1	20.765	+	1.48713	3.74362
1135	P49006	MARCKS-related protein	MARCKSL1	19.529	3	3	32.3	82.951	+	1.4917	4.80549
1136	E9PFZ2	Ceruloplasmin	CP	108.82	15	15	23.6	117.28	+	1.49399	4.49787
1137	Q12959-2	Disks large homolog 1	DLG1	103.32	2	2	5.1	10.675		1.51466	0.799092
1138	P21281	V-type proton ATPase subunit B, brain isoform	ATP6V1B2	56.5	4	4	9	9.2009	+	1.51552	2.95199
1139	F5H7X1	26S proteasome non-ATPase regulatory subunit 9	PSMD9	9.4303	1	1	11.8	3.8853	+	1.52418	3.22725
1140	Q15651	High mobility group nucleosome-binding domain-containing protein 3	HMGN3	10.666	1	1	27.3	9.9034	+	1.52559	1.87786
1141	P10451-5	Osteopontin	SPP1	33.843	14	1	56.7	235.44	+	1.52726	6.33964
1142	E7EX17	Eukaryotic translation initiation factor 4B	EIF4B	69.697	2	2	3.6	2.5915	+	1.53293	2.4381
1143	P04406	Glyceraldehyde-3-phosphate dehydrogenase	GAPDH	36.053	14	14	64.5	270.26	+	1.56092	5.83584
1144	P17066	Heat shock 70 kDa protein 6	HSPA6	71.027	13	5	23	22.435	+	1.56292	3.90137
1145	Q15435	Protein phosphatase 1 regulatory subunit 7	PPP1R7	41.564	4	4	13.1	110.91	+	1.57576	1.75537
1146	P60983	Glia maturation factor beta	GMFB	16.713	2	2	19	12.686	+	1.57785	2.32926
1147	P07858	Cathepsin B;Cathepsin B light chain;Cathepsin B heavy chain	CTSB	37.821	8	8	32.2	19.156	+	1.62359	2.43998
1148	P31431-2	Syndecan-4	SDC4	16.545	4	4	23.5	41.56	+	1.6308	3.70875
1149	O14737	Programmed cell death protein 5	PDCD5	14.285	7	7	52.8	21.85	+	1.63318	2.21311
1150	O15240	Neurosecretory protein VGF;Neuroendocrine regulatory peptide-1;Neuroendocrine regulatory peptide-2;Antimicrobial peptide VGF[554-577]	VGF	67.257	24	24	37.9	323.31	+	1.63826	4.84432
1151	O00264-2	Membrane-associated progesterone receptor component 1	PGRMC1	15.879	1	1	14	2.5808	+	1.655	1.83657
1152	P67936	Tropomyosin alpha-4 chain	TPM4	28.521	13	7	41.9	91.584	+	1.71708	4.66281
1153	P06576	ATP synthase subunit beta, mitochondrial;ATP synthase subunit beta	ATP5B	56.559	7	7	19.8	58.514	+	1.73004	2.13942
1154	P62857	40S ribosomal protein S28	RPS28	7.8409	3	3	46.4	27.86	+	1.73974	4.47767
1155	Q9Y6N7-6	Roundabout homolog 1	ROBO1	169.66	12	12	10.4	33.623	+	1.78865	3.54668
1156	Q9H9J2	39S ribosomal protein L44, mitochondrial	MRPL44	37.535	1	1	3.3	2.3918		1.83512	1.06099
1157	J3KMZ9	Low-density lipoprotein receptor	LDLR	104.56	4	4	4.3	17.157	+	1.84481	3.41812
1158	F5H7S3	Tropomyosin alpha-1 chain	TPM1	28.524	6	2	21.6	17.298	+	1.86206	2.12592
1159	Q9Y3A2-2	Probable U3 small nucleolar RNA-associated protein 11	UTP11L	17.869	1	1	8.1	2.0884	+	1.87939	2.29042
1160	P17096	High mobility group protein HMG-I/HMG-Y	HMGA1	11.676	2	2	32.7	26.599	+	1.89451	3.43015
1161	P52926	High mobility group protein HMGI-C	HMGA2	11.832	2	2	38.5	13.448	+	1.89721	1.59888
1162	O60763	General vesicular transport factor p115	USO1	107.89	6	6	9.3	71.613	+	1.9255	2.56139
1163	P05121	Plasminogen activator inhibitor 1	SERPINE1	45.059	19	19	50.5	322.35	+	1.93454	6.52508
1164	P18206-2	Vinculin	VCL	116.72	14	14	18.1	57.848	+	1.95506	3.80234
1165	A0A7I2V2G2	Stress-70 protein, mitochondrial	HSPA9	66.601	15	15	31.3	85.062	+	1.96696	3.57282
1166	A0A0G2JIW1	Heat shock 70 kDa protein 1B;Heat shock 70 kDa protein 1A	HSPA1B;HSPA1A	70.108	27	13	54.8	323.31	+	1.97159	4.85219
1167	P27105-2	Erythrocyte band 7 integral membrane protein	STOM	13.475	1	1	9.8	3.6148	+	1.98083	1.25563
1168	A0A8I5KX85	Protein CDV3 homolog	CDV3	27.247	2	2	24.9	64.15	+	2.0577	3.78922
1169	Q04760-2	Lactoylglutathione lyase	GLO1	19.043	5	5	29.6	14.41	+	2.0789	4.64835
1170	P17174	Aspartate aminotransferase, cytoplasmic	GOT1	46.247	12	12	39.5	97.734	+	2.21462	3.59787
1171	Q9BRF8	Serine/threonine-protein phosphatase CPPED1	CPPED1	35.548	7	7	32.2	43.646		2.21585	0.917987
1172	P30086	Phosphatidylethanolamine-binding protein 1;Hippocampal cholinergic neurostimulating peptide	PEBP1	21.057	9	9	66.8	261.53	+	2.32459	4.56613
1173	A0A7I2V5M3	Cathepsin L1;Cathepsin L1 heavy chain;Cathepsin L1 light chain	CTSL	29.57	5	5	23.3	14.401	+	2.3685	3.27397
1174	P29966	Myristoylated alanine-rich C-kinase substrate	MARCKS	31.554	6	6	29.8	29.384	+	2.7142	2.03295
1175	Q9UBP9-3	PTB domain-containing engulfment adapter protein 1	GULP1	22.566	1	1	6	3.1121	+	2.77419	3.49383
1176	O43399-2	Tumor protein D54	TPD52L2	19.901	4	4	27.4	30.234	+	2.79356	5.07736
1177	C9J4T6	C-X-C motif chemokine;Interleukin-8;MDNCF-a;Interleukin-8;IL-8(5-77);IL-8(6-77);IL-8(7-77);IL-8(8-77);IL-8(9-77)	CXCL8	10.697	1	1	16.8	4.0405	+	2.93375	5.23363
1178	Q9UNZ2	NSFL1 cofactor p47	NSFL1C	40.572	5	5	19.2	61.633	+	3.00793	3.04171
1179	P15311	Ezrin	EZR	69.412	8	4	15.7	92.408	+	4.2507	2.21274
