# Supplementary material for: Excessive copper impairs intrahepatocyte trafficking and secretion of selenoprotein P
Source: Nat Commun. 2023 Jun 13;14:3479. doi: 10.1038/s41467-023-39245-3 (PMC10264388; doi:10.1038/s41467-023-39245-3)
Supplement: Supplementary file 6 — Source Data [file 41467_2023_39245_MOESM6_ESM.zip]

Archive with 10 entries (10 files):
- Source data/Fig. 1.xlsx
- Source data/Fig. 2.xlsx
- Source data/Fig. 3.xlsx
- Source data/Fig. 4.xlsx
- Source data/Fig. 5.xlsx
- Source data/Fig. 6.xlsx
- Source data/Fig. S1.xlsx
- Source data/Fig. S2.xlsx
- Source data/Fig. S3.xlsx
- Source data/Fig. S4.xlsx
