# Supplementary material for: Excessive copper impairs intrahepatocyte trafficking and secretion of selenoprotein P
Source: Nat Commun. 2023 Jun 13;14:3479. doi: 10.1038/s41467-023-39245-3 (PMC10264388; doi:10.1038/s41467-023-39245-3)
Supplement: Supplementary file 6 — Source Data [file 41467_2023_39245_MOESM6_ESM.zip › Source data/Fig. 1.xlsx]

## Sheet: Fig 1A
		relative Cu content
		replicate 1	replicate 2	replicate 3	replicate 4		mean	SD
-Se	-Cu	0.956254	1.08812	0.963522	1.02993		1.00946	0.0620422
	+Cu	26.9106	23.9792	19.6245	20.6135		22.782	3.32424
selenite	-Cu	1	1	1	1		1	0
	+Cu	25.1716	28.4023	23.2604	23.0864		24.9802	2.46925
SeMet	-Cu	0.97607	1.00396	1.17758	0.852792		1.0026	0.133875
	+Cu	24.4028	24.2044	21.8273	17.4852		21.9799	3.21684

## Sheet: Fig 1B
		relative Se content
		replicate 1	replicate 2	replicate 3	replicate 4		mean	SD
-Se	-Cu	0.262479	0.363437	0.265463	0.339703		0.30777	0.0515092
	+Cu	0.173102	0.218399	0.181655	0.190443		0.1909	0.0196526
selenite	-Cu	1	1	1	1		1	0
	+Cu	1.3103	1.34989	1.3244	1.21303		1.2994	0.0598708
SeMet	-Cu	0.882383	0.927095	1.06969	0.728456		0.901906	0.140537
	+Cu	1.61372	1.82052	1.64834	1.31883		1.60035	0.208337

## Sheet: Fig 1C
	Cu [µM]	replicate 1	replicate 2	replicate 3		mean	SD
-Se	0	0.311236	0.267098	0.218735		0.26569	0.0462666
	25	0.178764	0.149186	0.0996273		0.142526	0.0399865
	50	0.146981	0.102484	0.103422		0.117629	0.025424
	100	0.102323	0.0610084	0.0710205		0.0781174	0.0215523
	250	0.0568682	0.0366153	0.030294		0.0412591	0.0138824
	500	0.0143744	0.0114721	0.00835652		0.011401	0.00300957
+Se	0	1.08958	1.02965	0.880769		1	0.107517
	25	0.642817	0.59751	0.410848		0.550392	0.122953
	50	0.570841	0.547834	0.385477		0.501384	0.101036
	100	0.347048	0.400439	0.266058		0.337849	0.0676612
	250	0.146057	0.15595	0.145129		0.149046	0.00599728
	500	0.0764376	0.0519542	0.0596144		0.0626687	0.0125242

## Sheet: Fig 1E
	extracellular SELENOP
	replicate 1	replicate 2	replicate 3	replicate 4		mean	SD
-Se	0.238482	0.287196	0.269626	0.282744		0.269512	0.0219898
selenite	0.669701	0.545231	0.364154	0.562021		0.535277	0.126711
SeMet	0.550751	0.746019	0.496559	0.827583		0.655228	0.157099
	intracellular SELENOP triple band
	replicate 1	replicate 2	replicate 3	replicate 4		mean	SD
-Se	0.436146	0.599142	0.852526	0.694911		0.645681	0.174432
selenite	1.58538	1.27835	1.10845	1.23536		1.30189	0.202291
SeMet	1.73377	1.8358	1.5069	1.6448		1.68032	0.139482
	intracellular SELENOP upper band
	replicate 1	replicate 2	replicate 3	replicate 4		mean	SD
-Se	0.380272	0.808958	0.52709	n.d.		0.572107	0.21786
selenite	1.68341	2.28596	1.50502	2.40646		1.97021	0.442969
SeMet	2.69733	2.73692	2.25102	3.07311		2.68959	0.337506

## Sheet: Fig 1F
Selenop/Rpl13a
	replicate 1	replicate 2	replicate 3	replicate 4	replicate 5	replicate 6	replicate 7		mean	SD
-Cu	1	1	1	1	1	1	1		1	0
+Cu	0.936182	0.802674	0.886365	0.884673	1.04966	0.738107	0.911799		0.887065	0.0989755
Lrp8/Rpl13a
	replicate 1	replicate 2	replicate 3	replicate 4					mean	SD
-Cu	1	1	1	1					1	0
+Cu	1.28705	1.34165	1.20954	1.34901					1.29681	0.0644106

## Sheet: Fig 1G
		replicate 1	replicate 2	replicate 3	replicate 4	replicate 5	replicate 6		mean	SD
	-Cu	1	1	1	1	1	1		1	0
	+Cu	11.6359	10.8367	6.39846	13.9969	15.0885	15.2328		12.1982	3.36467

## Sheet: Fig 1H
		replicate 1	replicate 2	replicate 3	replicate 4	replicate 5	replicate 6		mean	SD
	-Cu	1	1	1	1	1	1		1	0
	+Cu	0.55852	0.559814	0.821997	0.748593	0.588914	0.841675		0.686585	0.13285

## Sheet: Fig 1I
			replicate 1	replicate 2	replicate 3	replicate 4	replicate 5	replicate 6	replicate 7	replicate 8	replicate 9	replicate 10			mean	SD
	si control	-Cu	1	1	1	1	1	1	1	1	1	1			1	0
		+Cu	0.807976	0.753346	0.547995	0.587712	0.454116	0.757739	0.741933	0.875351	0.721273	0.920625			0.716807	0.146371
	si SELENOP	-Cu	0.210047	0.159704	0.276017	0.101927	0.207922	0.268459	0.183322	0.0885047	0.186084	0.140485			0.182247	0.0625072
		+Cu	0.342511	0.0762343	0.239539	0.089975	0.132634	0.199427	0.224469	0.153242	0.0987308	0.143754			0.170052	0.0823743

## Sheet: Fig 1J
			replicate 1	replicate 2	replicate 3	replicate 4	replicate 5	replicate 6	replicate 7	replicate 8	replicate 9	replicate 10	replicate 11	replicate 12			mean	SD
	si control	-Cu	1	1	1	1	1	1	1	1	1	1	1	1		1	0
		+Cu	1.47979	1.61144	1.60957	1.34086	0.984054	1.09208	1.36267	2.75225	2.18019	2.56612	1.37152	1.61801		1.66404	0.554035
	si SELENOP	-Cu	0.18157	0.365498	0.499578	0.437741	0.273927	0.363911	0.19178	0.185824	0.273099	0.621996	0.0837661	0.19751		0.30635	0.156035
		+Cu	0.474784	0.49009	0.626718	0.431004	0.252215	0.254146	0.333909	0.590309	0.643687	0.491526	0.134045	0.555852		0.439857	0.163343

## Sheet: Fig 1K
			replicate 1	replicate 2	replicate 3	replicate 4	replicate 5	replicate 6	replicate 7	replicate 8		mean	SD
	si control	-Cu	1	1	1	1	1	1	1	1		1	0
		+Cu	1.61967	1.20227	1.21889	1.12784	1.1269	1.40097	1.13019	1.06405		1.23635	0.185248
	si SELENOP	-Cu	1.0538	0.889398	0.805257	0.643393	0.963154	0.996041	1.0198	1.07357		0.930552	0.145805
		+Cu	1.323	1.21215	1.296	0.794171	0.756764	1.2206	1.18004	1.09566		1.1098	0.217868

[truncated: 1 more sheets: Fig 1L]
