# Supplementary material for: Excessive copper impairs intrahepatocyte trafficking and secretion of selenoprotein P
Source: Nat Commun. 2023 Jun 13;14:3479. doi: 10.1038/s41467-023-39245-3 (PMC10264388; doi:10.1038/s41467-023-39245-3)
Supplement: Supplementary file 6 — Source Data [file 41467_2023_39245_MOESM6_ESM.zip › Source data/Fig. 2.xlsx]

## Sheet: Fig. 2A
		replicate 1	replicate 2	replicate 3		mean	SD
	+/- 6	0.361327	0.357981	0.434668		0.384659	0.0433416
	+/+ 6	0.0608742	0.0476109	0.0748443		0.0611098	0.0136183
	+/- 24	0.805098	0.732695	0.789248		0.77568	0.0380611
	+/+ 24	0.174774	0.124638	0.153176		0.150863	0.0251483
	+/- 48	1.18736	1.20063	0.75819		1.04873	0.251699
	+/+ 48	0.36161	0.296481	0.244177		0.300756	0.0588333
	+/- 72	1.04921	1.20205	0.748737		1	0.230629
	+/+ 72	0.274534	0.297618	0.191941		0.254697	0.055561

## Sheet: Fig. 2C
		replicate 1	replicate 2	replicate 3		mean	SD
	6 h +/-	0.671166	0.481709	0.537918		0.563598	0.0973044
	6 h +/+	0.716133	0.417108	0.625515		0.586252	0.153331
	24 +/-	0.685906	0.741794	0.602685		0.676795	0.0700003
	24 +/+	0.831329	0.920401	0.806227		0.852652	0.0599993
	48 +/-	0.983911	0.926093	0.779523		0.896509	0.105357
	48 +/+	1.04915	1.10776	1.05865		1.07185	0.0314551
	72 +/-	1	1	1		1	0
	72 +/+	1.23593	1.23934	1.0922		1.18916	0.0839843

## Sheet: Fig. 2D
	Se	Cu	chelator	replicate 1	replicate 2	replicate 3		mean	SD
	-	-	-	0.278264	0.279599	0.245787		0.267883	0.0191474
	-	+	-	0.0914651	0.0902439	0.0577349		0.0798147	0.0191314
	+	-	-	1	1	1		1	0
	+	+	-	0.481912	0.514446	0.542855		0.513071	0.0304948
	+	-	BCS	0.958937	0.925364	1.10539		0.996564	0.095729
	+	+	BCS	0.877414	0.645868	0.829278		0.784187	0.122181
	+	-	TTM	1.09982	0.945689	0.942813		0.996108	0.0898297
	+	+	TTM	0.77862	0.699526	0.678025		0.718724	0.0529744

## Sheet: Fig. 2E
	extracellular SELENOP
		replicate 1	replicate 2	replicate 3	replicate 4		mean	SD
	Copper	0.473409	0.349023	0.547538	0.30589		0.418965	0.111315
	Zinc	0.315625	0.442932	0.529943	0.524265		0.453191	0.0999533
	Iron	0.977137	0.950304	1.33129	0.815876		1.01865	0.220044
	H2O2	0.454674	0.625631	0.835987	0.55434		0.617658	0.161559
	intracellular SELENOP
		replicate 1	replicate 2	replicate 3	replicate 4		mean	SD
	Copper	2.56222	2.07235	1.65677	1.75325		2.01115	0.408052
	Zinc	0.631688	0.636335	0.724298	0.778798		0.69278	0.0714393
	Iron	1.84522	1.77921	1.31839	1.30592		1.56219	0.290009
	H2O2	1.19819	0.710265	0.707701	0.679018		0.823794	0.25
	intracellular selenium
		replicate 1	replicate 2	replicate 3			mean	SD
	Copper	1.3103	1.34989	1.3244			1.3282	0.0200655
	Zinc	1.09284	1.22779	1.14666			1.15576	0.0679371
	Iron	0.9592	0.778207	1.30388			1.01376	0.26705
	H2O2	0.945599	1.0323	0.865776			0.947892	0.0832857
