# Supplementary material for: Excessive copper impairs intrahepatocyte trafficking and secretion of selenoprotein P
Source: Nat Commun. 2023 Jun 13;14:3479. doi: 10.1038/s41467-023-39245-3 (PMC10264388; doi:10.1038/s41467-023-39245-3)
Supplement: Supplementary file 6 — Source Data [file 41467_2023_39245_MOESM6_ESM.zip › Source data/Fig. 3.xlsx]

## Sheet: Fig. 3A
	control	affected	disease onset	diseased
	0.815425	65.3031	80.3508	70.2145
	0.861748	74.9058	96.3908	74.3347
	0.95665	77.466	82.9755	97.8729
	0.790749	92.7078	91.5485	76.534
	0.905228	72.7419	105.61	81.55
	1.26453	73.6298	77.8908	86.2884
	1.31706	65.2749	68.0662	83.218
	0.987824	82.1727	64.0604	73.7544
	0.89401	70.2752	72.8708	80.7344
	1.20677	91.0433		67.9356
		72.4366		77.3969
		61.9926		87.2388
		62.5518		96.9501
		91.2994
mean	1	75.2715	82.196	81.0787
SD	0.192201	10.5311	13.5796	9.25591

## Sheet: Fig. 3B
	control	affected	disease onset	diseased
	1.26564	0.110865	0.447261	1.23648
	1.26709	0.393014	0.385574	2.83906
	1.31705	0.198166	0.56826	2.41699
	1.48179	0.227956	0.798195	0.890429
	1.26961	0.173237	0.620286	0.605634
	1.21557	0.099852	0.508707	1.05898
	1.00943	0.124876	0.689664	0.84745
	0.96181	0.075541	0.060965	0.979544
	0.823256	0.085499	0.075585	1.14388
	0.852525	0.138106	0.5362	0.696795
	0.893359	0.118203	0.6653	0.93435
	1.2915	0.4138	0.25785	0.84255
	1.8	0.13315		1.0935
	1.0525	0.12325		1.0985
	1.4895	0.096095
	1.5545	0.1456
mean	1.22157	0.166076	0.467821	1.19172
SD	0.276758	0.100965	0.235043	0.637675

## Sheet: Fig. 3C
	control	affected	disease onset	diseased
	220.312	1.35417	39.2361	14.0972
	206.597	12.0139	25	17.5
	207.812	3.75	29.7917	36.5972
	218.403	8.88889	27.6389	12.9167
	224.306	1.45833	30.1389	21.3542
	218.75	0.625	24.8958	23.8194
	228.472	1.875		26.6667
	157.465	1.04167		9.02778
	134.028	0.416667
	88.8889
	124.306
mean	184.485	3.49151	29.4502	20.2474
SD	49.1914	4.13548	5.29495	8.84389

## Sheet: Fig. 3D
	control	affected	disease onset	diseased
	416.074	394.161	351.757	244.131
	453.603	391.772	418.082	273.814
	503.452	425.706	390.216	209.222
	515.94	450.058	354.549	311.93
	487.501	454.02	382.71	456.831
	415.345	463.337	341.765	439.849
	495.062	624.161	400.578	324.332
	475.423	507.416	526.401	239.156
	410.354	478.982	508	254.49
	484.173	534.784	359.95	440.815
	463.137	501.191	382.5	243.9
	430.25	421.05	474.45	259.95
	648.4	596.75		244.55
	529.5	606.8		263.25
	511.6	453.1
	604.9	529
mean	490.295	489.518	407.58	300.444
SD	65.5482	72.9357	62.4581	83.9923
	16	16	12	14

## Sheet: Fig. 3E
	control	affected	disease onset	diseased
	1	1.07155	0.632503	0.277356
	1	0.863891	0.685474	0.13166
	1	0.870884	0.685692	0.159757
	1	1.00753	0.868085	0.529922
	1.10266	1.01495	0.774413	0.584929
	1.19438	0.870822		0.18202
	0.881596	0.811693		0.254335
	0.791185	0.785237		0.240387
mean	0.996227	0.912069	0.729233	0.295046
SD	0.122958	0.104888	0.0928555	0.169844

## Sheet: Fig. 3H
	Rat 1	Rat 2	Rat 3	Rat 4		mean	SD
Diseased (D)	0.93435	0.84255	1.0935	1.0985		0.992225	0.12557
MB (Che)	0.0644	0.05536	0.065505			0.061755	0.00556572

## Sheet: Fig. 3G
	Rat 1	Rat 2	Rat 3	Rat 4		mean	SD
Diseased (D)	243.9	259.95	244.55	263.25		252.913	10.125
MB (Che)	432.05	397.9	465.85			431.933	33.9752

## Sheet: Fig. 3I
	Rat 1	Rat 2	Rat 3			mean	SD
Diseased (D)	1.33243	1.32554	0.296456	1.04558		1	0.487694
MB (Che)	5.49305	4.99779	4.89477			5.12854	0.319848
