# Supplementary material for: Excessive copper impairs intrahepatocyte trafficking and secretion of selenoprotein P
Source: Nat Commun. 2023 Jun 13;14:3479. doi: 10.1038/s41467-023-39245-3 (PMC10264388; doi:10.1038/s41467-023-39245-3)
Supplement: Supplementary file 6 — Source Data [file 41467_2023_39245_MOESM6_ESM.zip › Source data/Fig. 4.xlsx]

## Sheet: Fig. 4A
	normal CP	low CP	diseased
	281.535	58.1913	91.2811
	109.681	24.1222	112.677
	121.108	55.5611	257.615
	161.861	28.8424	22.746
	178.108	51.0704
	96.5329	79.9154
	204.408	43.8938
	94.5517	63.7471
		13.4096
		13.8975
		11.597
mean	155.973	40.3862	121.08
SD	64.6977	23.3196	98.7756

## Sheet: Fig. 4B
	normal CP	low CP	diseased
	75	11.0417	25
	28.5417	16.3542	50
	45.4167	13.5417	92.3958
	22.9167	2.60417	11.3542
	53.125	24.5833
	10.625	28.5417
	37.5	6.77083
	15.2083	10.1042
		4.47917
		3.125
		3.33333
mean	36.0417	11.3163	44.6875
SD	21.4081	8.82462	35.6044

## Sheet: Fig. 4C
	normal CP	low CP	diseased
	821.45	485.75	565.9
	617.75	137.7	760.55
	694.35	327.95	907.4
	465.3	402.75	526.45
	486.85	515.55
	197.8	331.4
	552.35	180.2
	289.9	258.9
		134.05
		117.2
		88.215
mean	515.719	270.879	690.075
SD	204.442	152.365	177.379

## Sheet: Fig.  4D
	normal CP	low CP	diseased
	0.0949013	0.11115	0.171869
	0.15562	0.0505918	0.142771
	0.11901	0.0854502	0.263651
	0.0558471	0.123354	0.132197
	0.0907938	0.159693
	0.0617147	0.0465636
	0.122562	0.090798
	0.0600272	0.0846446
		0.031687
		0.0664913
		0.0454056
mean	0.0950595	0.081439	0.177622
SD	0.0356421	0.0387842	0.0597551

## Sheet: Fig. 4E
	normal CP	low CP	diseased
	5.1159	5.48084	6.55701
	6.15651	4.62192	5.01553
	5.96302	2.75499	1.77899
	7.75072	2.88458	2.18895
	3.87814	5.95956
	5.8189	3.3865
	5.2759	5.93495
	4.76462	4.64682
		3.18482
		3.55794
		3.47558
mean	5.59046	4.17168	3.88512
SD	1.1412	1.20678	2.28981

## Sheet: Fig. 4F
	normal CP	low CP	diseased
	69.535	36.64	73.965
	68.74	58.32	51.72
	60.95	51.72	19.73
	92.1	47.91	35.54
	76.615	69.175
	78.84	60.75
	75.735	78.565
	79.285	74.215
		55.175
		57.965
		56.97
mean	75.225	58.855	45.2387
SD	9.21735	11.9033	23.1802
