# Supplementary material for: Excessive copper impairs intrahepatocyte trafficking and secretion of selenoprotein P
Source: Nat Commun. 2023 Jun 13;14:3479. doi: 10.1038/s41467-023-39245-3 (PMC10264388; doi:10.1038/s41467-023-39245-3)
Supplement: Supplementary file 6 — Source Data [file 41467_2023_39245_MOESM6_ESM.zip › Source data/Fig. 5.xlsx]

## Sheet: Fig. 5A
	Gene names	log2 Fold Change	-log10(p-val)
	PYCR1	-3.00842	0.89032
	MDH2	-2.20781	0.017309
	SERPINH1	-1.97144	1.99278
	SEPP1	-1.75269	4.91932
	RBP4	-1.55003	1.52687
	TOP1	-1.44365	1.0309
	SPARC	-1.367	1.12795
	DSTN	-1.24331	0.444755
	CTGF	-1.22571	1.81297
	EIF4A1	-1.22282	1.54527
	PGK1	-1.13669	0.563453
	PCLO	-1.10782	0.167505
	ECHS1	-1.06702	0.776284
	APOE	-1.03979	3.15085
	VTN	-1.03889	1.08558
	LAMA5	-1.02421	2.01751
	ERAP1	-0.998061	0.105335
	CNDP2	-0.990725	1.37879
	SERPINA4	-0.95363	3.72954
	KPNB1	-0.916416	0.991442
	ACLY	-0.908236	1.16475
	APOB	-0.859872	4.57774
	FGG	-0.850424	2.78081
	HPR	-0.828389	1.24547
	HNRNPH1;HNRNPH2	-0.794315	0.302367
	FGA	-0.781389	1.88486
	HNRNPA1;HNRNPA1L2	-0.775132	0.852093
	HP	-0.729034	1.74453
	FASN	-0.654781	0.418972
	FGB	-0.646919	1.13098
	AFP	-0.62757	1.03893
	CRLF1	-0.618266	0.408673
	F2	-0.612518	1.39708
	SERPINA6	-0.576138	0.0720868
	APOH	-0.562819	1.98673
	FGL1	-0.532236	0.213499
	AHCY	-0.530582	1.59912
	CFB	-0.498933	0.699248
	CLTC	-0.451934	0.91011
	RELN	-0.411245	0.490421
	SERPINA3	-0.388132	1.43746
	CFI	-0.386083	0.780309
	GLUD1;GLUD2	-0.361021	0.304533
	A2M	-0.237166	0.284977
	YWHAZ	0.235001	0.129835
	DNAJB11	0.346883	0.487607
	NUCB1	0.423406	0.858043
	HSPD1	0.438206	0.612962
	PLOD3	0.457448	0.846788
	HSP90AB1	0.53316	0.0387764
	GDI2	0.560949	2.69183
	SPTAN1	0.591885	0.701598
	LRG1	0.610035	0.43511
	PSAT1	0.61701	0.132543
	ACTG1	0.622909	1.67122
	EEF1A1;EEF1A1P5;EEF1A2	0.622951	0.937036
	TPI1	0.655998	0.528023
	HNRNPA2B1;HNRPA2B1	0.657014	0.0138561
	OAF	0.663297	1.19957
	SRSF2	0.663397	0.0729694
	HYOU1	0.672141	0.135444
	AIFM1	0.69697	1.06958
	HSPA4	0.709829	1.73289
	MDH1	0.736757	0.200578
	EWSR1	0.754691	0.979595
	NME1-NME2;NME2;NME1	0.762889	0.957126
	LRRFIP1	0.766362	0.277542
	NCL	0.775028	1.2078
	TPM3	0.806132	1.30313
	SF3B3	0.807824	0.0678985
	YWHAB	0.817554	0.222447
	PRDX2	0.818024	1.47034
	PSMD8	0.82094	1.56745
	HLA-A	0.829562	0.885099
	PSMA7;PSMA8	0.843786	0.0623392
	TKT	0.856028	1.29824
	PRDX6	0.856983	2.29191
	ST13;ST13P4;ST13P5	0.86385	0.173108
	PVR	0.865082	3.25013
	CTSA	0.872208	0.129626
	ITIH4	0.874686	1.24285
	PCMT1	0.880842	0.00511098
	LAP3	0.888037	0.0786982
	GPI	0.896386	0.596182
	TXN	0.909668	0.857881
	HSPA8	0.918487	4.1277
	HSPE1;HSPE1-MOB4	0.933557	0.56921
	NPM1	0.939368	1.52667
	EEF1G	0.956835	1.8868
	PARK7	0.969966	1.59876
	CDKN2AIPNL	0.985593	1.01265
	RPLP0;RPLP0P6	0.990115	2.01709
	FABP1	1.00578	2.98458
	HMGB1;HMGB1P1	1.01936	0.574967
	GLOD4	1.02369	0.993996
	LMNB2	1.04928	0.27021
	SFN	1.06462	1.09403
	RAN	1.0663	0.78625
	GALM	1.08472	0.427149
	ARHGDIA	1.09843	0.629716
	HSP90AA1	1.10529	2.14711
	SDC1	1.1083	0.439039
	ANPEP	1.14064	0.0647115
	NQO1	1.14172	1.65154
	NACA	1.157	0.807206
	B2M	1.16809	0.0995944
	TIMP1	1.19378	0.969402
	PSMB5	1.19398	0.0726899
	TP53I3	1.21795	0.458439
	IGFBP1	1.22386	1.25894
	PSME1	1.30816	2.20578
	FUS	1.31214	1.26358
	TGOLN2	1.32388	0.569025
	SERPINE2	1.33252	0.114211
	PLIN3	1.36665	0.0247376
	PRDX5	1.43071	1.36063
	SERBP1	1.43894	1.40381
	RBM8A	1.44089	0.29955
	TMEM189-UBE2V1;UBE2V1;UBE2V2	1.45599	1.63384
	AK3	1.48713	0.672477
	MARCKSL1	1.4917	1.73435
	CP	1.49399	1.42673
	PSMD9	1.52418	0.156105
	SPP1	1.52726	3.2685
	GAPDH	1.56092	2.76469
	HSPA6	1.56292	0.83022
	SDC4	1.6308	0.637604
	VGF	1.63826	1.77317
	TPM4	1.71708	1.59166
	RPS28	1.73974	1.40652
	ROBO1	1.78865	0.475531
	LDLR	1.84481	0.346978
	HMGA1	1.89451	0.359003
	SERPINE1	1.93454	3.45393
	VCL	1.95506	0.731197
	HSPA9	1.96696	0.501678
	HSPA1B;HSPA1A	1.97159	1.78105
	CDV3	2.0577	0.718073
	GLO1	2.0789	1.5772
	GOT1	2.21462	0.526728
	PEBP1	2.32459	1.49498
	CTSL	2.3685	0.202821
	GULP1	2.77419	0.422687
	TPD52L2	2.79356	2.00621
	CXCL8	2.93375	2.16248

## Sheet: Fig. 5B
		replicate 1	replicate 2	replicate 3		mean	SD
	6 h +/-	0.990457	1.04124	0.968298		1	0.0373976
	6 h +/+	0.236292	0.313725	0.351583		0.300533	0.0587671
	24 +/-	0.886768	1.02993	0.929578		0.948757	0.0734807
	24 +/+	0.130579	0.157829	0.381256		0.223221	0.137539
	48 +/-	0.981018	1.17808	0.798645		0.985916	0.189766
	48 +/+	0.099353	0.168558	0.282315		0.183409	0.0923807
	72 +/-	0.782388	0.87596	1.0477		0.902015	0.13456
	72 +/+	0.179411	0.145076	0.23887		0.187786	0.0474547

## Sheet: Fig. 5C
	Se	Cu	replicate 1	replicate 2	replicate 3	replicate 4		mean	SD
	-	-	0.936144	1.10386	0.73384	0.750119		0.880991	0.174636
	-	+	1.01589	1.48487	1.2154	1.6716		1.34694	0.289438
	+	-	1	1	1	1		1	0
	+	+	1.26179	1.06834	1.32696	1.54933		1.30161	0.198336

## Sheet: Fig. 5D
	Cu	siControl	siAPOE	replicate 1	replicate 2	replicate 3	replicate 4		mean	SD
	-	+	-	1	1	1	1		1	0
	+	+	-	1.20211	1.01801	1.09432	1.18555		1.125	0.0856352
	-	-	+	0.69026	0.533771	0.805476	0.733781		0.690822	0.114973
	+	-	+	0.670591	0.551115	0.635952	0.661344		0.629751	0.0544309

## Sheet: Fig. 5E
	Cu	siControl	siAPOE	replicate 1	replicate 2	replicate 3	replicate 4		mean	SD
	-	+	-	1	1	1	1		1	0
	+	+	-	0.109202	0.13581	0.100883	0.0883049		0.10855	0.0201011
	-	-	+	1.10018	1.47186	1.23744	1.39394		1.30085	0.165528
	+	-	+	0.200658	0.172356	0.174442	0.172204		0.179915	0.0138664

## Sheet: Fig 5F
	Cu	siControl	siAPOE	replicate 1	replicate 2	replicate 3	replicate 4		mean	SD
	-	+	-	1	1	1	1		1	0
	+	+	-	3.37118	2.36331	2.69112	3.51346		2.98477	0.548106
	-	-	+	1.24493	1.25397	2.07499	2.25287		1.70669	0.532958
	+	-	+	2.98503	3.72358	4.21623	4.90535		3.95755	0.80948
