# Supplementary material for: Excessive copper impairs intrahepatocyte trafficking and secretion of selenoprotein P
Source: Nat Commun. 2023 Jun 13;14:3479. doi: 10.1038/s41467-023-39245-3 (PMC10264388; doi:10.1038/s41467-023-39245-3)
Supplement: Supplementary file 6 — Source Data [file 41467_2023_39245_MOESM6_ESM.zip › Source data/Fig. S1.xlsx]

## Sheet: S1A
	Cu(His)3 [µM]	replicate 1	replicate 2	replicate 3	replicate 4		mean	SD
-Se	0	100	100	100	100		100	0
	50	95.6926	83.0443	101.158	93.9458		93.4602	7.59312
	100	86.2891	85.312	86.0908	90.753		87.1112	2.46422
	250	96.6078	99.3034	103.541	92.6355		98.0218	4.58658
	500	85.6579	80.4061	78.6104	89.2771		83.4879	4.88233
	750	80.4197	89.6991	83.9079	84.8494		84.719	3.82799
	1000	92.0006	107.633	96.4927	88.8404		96.2417	8.2177
	2000	79.5992	83.9188	74.3777	79.2771		79.2932	3.90092
	5000	63.1745	82.8813	76.4009	82.0331		76.1225	9.09844
	1 mM CuSO4	21.5525	30.4283	18.1685	27.3494		24.3747	5.53705
+Se	0	93.752	92.9895	92.0005	96.2048		93.7367	1.79485
	50	95.4875	84.482	81.0462	102.937		90.9881	10.0695
	100	93.8861	94.0863	88.7395	95.256		92.992	2.89863
	250	92.048	90.7218	88.8859	91.7771		90.8582	1.43392
	500	92.1584	82.0365	90.39	92.7108		89.3239	4.95813
	750	78.4317	84.4968	89.8842	91.4157		86.0571	5.88621
	1000	92.2215	96.102	82.7632	92.6807		90.9419	5.72067
	2000	88.8293	89.6398	85.7713	93.991		89.5579	3.39253
	5000	62.3541	69.0233	71.7689	71.6566		68.7007	4.41722
	1 mM CuSO4	24.9763	29.0203	22.4012	26.8825		25.8201	2.81491

## Sheet: S1B
			replicate 1	replicate 2	replicate 3		mean	SD
	-Se	-Cu	0.857446	1.04401	1.1838		1.02842	0.163736
		100 µM CuSO4	26.7407	24.6139	31.1974		27.5173	3.35975
		400 µM Cu(His)3	23.3953	24.0872	43.378		30.2869	11.3426
		1000 µM Cu(His)3	34.1141	39.3358	48.2006		40.5502	7.12132
	+Se	-Cu	1	1	1		1	0
		100 µM CuSO4	32.1833	27.0434	37.9722		32.3996	5.46765
		400 µM Cu(His)3	31.5186	35.7215	28.5134		31.9178	3.62061
		1000 µM Cu(His)3	35.8609	32.3144	39.8624		36.0126	3.77632

## Sheet: S1C
			replicate 1	replicate 2	replicate 3		mean	SD
	-Se	-Cu	0.209102	0.609242	0.417784		0.412043	0.200132
		100 µM CuSO4	0.131601	0.372929	0.227086		0.243872	0.121537
		400 µM Cu(His)3	0.131866	0.284977	0.429205		0.282016	0.148691
		1000 µM Cu(His)3	0.187178	0.330184	0.385664		0.301009	0.102409
	+Se	-Cu	1	1	1		1	0
		100 µM CuSO4	1.58868	1.77289	2.08859		1.81672	0.252818
		400 µM Cu(His)3	1.6781	1.4336	1.46619		1.52596	0.132759
		1000 µM Cu(His)3	1.61037	1.5683	1.69175		1.62348	0.0627612

## Sheet: S1D
			replicate 1	replicate 2	replicate 3		mean	SD
	-Se	-Cu	0.19597	0.203454	0.132144		0.17719	0.0391896
		100 µM CuSO4	0.0722072	0.0689135	0.0673236		0.0694814	0.00249083
		400 µM Cu(His)3	0.0768328	0.0762144	0.102499		0.0851819	0.0149998
	+Se	-Cu	1.08127	1.04137	0.877365		1	0.108062
		100 µM CuSO4	0.480737	0.419246	0.480661		0.460214	0.0354795
		400 µM Cu(His)3	0.548551	0.400528	0.546224		0.498435	0.0847975

## Sheet: S1E
			replicate 1	replicate 2	replicate 3		mean	SD
	-Se	-Cu	0.015201	0.0318539	n.d		0.0235274	0.0117754
		100 µM CuSO4	0.0554906	0.0357644	0.0164935		0.0359162	0.019499
		400 µM Cu(His)3	0.0583697	0.0454062	n.d		0.051888	0.00916658
	+Se	-Cu	1	1	1		1	0
		100 µM CuSO4	1.82077	1.15173	1.56658		1.51303	0.337719
		400 µM Cu(His)3	2.22114	1.46818	2.02693		1.90542	0.390911

## Sheet: S1F
	0 h	72 h
replicate 1	1	0.971985
replicate 2	1	1.3283
replicate 3	1	1.49399
replicate 4	1	0.774797
mean	1	1.14227
SD	0	0.327793

## Sheet: S1G
			relative Cu content
			replicate 1	replicate 2	replicate 3	replicate 4		mean	SD
	-Se	-Cu	1.15569	0.91273	1.14654	1.05137		1.06658	0.112895
		+Cu	71.2788	54.7263	52.0539	57.3611		58.855	8.56123
	selenite	-Cu	1	1	1	1		1	0
		+Cu	59.9618	50.7848	45.4396	42.0101		49.5491	7.82463
	SeMet	-Cu	1.10195	0.902889	1.05277	1.14421		1.05045	0.105232
		+Cu	66.2008	43.8772	48.7469	44.3234		50.7871	10.5083

## Sheet: S1H
			relative Se content
			replicate 1	replicate 2	replicate 3		mean	SD
	-Se	-Cu	0.455364	0.43762	0.388418		0.427134	0.0346827
		+Cu	0.171249	0.204085	0.181372		0.185569	0.0168151
	selenite	-Cu	1	1	1		1	0
		+Cu	0.925686	0.826572	0.715821		0.822693	0.104986
	SeMet	-Cu	1.42644	1.37314	1.45468		1.41809	0.041406
		+Cu	1.29853	1.33696	1.12341		1.25297	0.11383
