# Supplementary material for: Excessive copper impairs intrahepatocyte trafficking and secretion of selenoprotein P
Source: Nat Commun. 2023 Jun 13;14:3479. doi: 10.1038/s41467-023-39245-3 (PMC10264388; doi:10.1038/s41467-023-39245-3)
Supplement: Supplementary file 6 — Source Data [file 41467_2023_39245_MOESM6_ESM.zip › Source data/Fig. S2.xlsx]

## Sheet: Fig. S2D
SELENOP
	replicate 1	replicate 2	replicate 3	replicate 4	mean	SD
control	1	1	1	1	1	0
Cu	0.889944	0.761633	0.841384	0.771355	0.816079	0.0607206
Zn	0.661586	0.633235	0.669945	0.505292	0.617514	0.0764466
Fe	0.851398	1.01971	0.872926	0.73477	0.869701	0.116982
LRP8
	replicate 1	replicate 2	replicate 3		mean	SD
control	1	1	1		1	0
Cu	1.22348	1.14816	1.17621		1.18262	0.0380679
Zn	1.22063	1.6657	1.31881		1.40171	0.233832
Fe	0.914685	0.984745	1.23119		1.04354	0.166243

## Sheet: Fig. S2E
MT2A
	replicate 1	replicate 2	replicate 3	replicate 4	mean	SD
control	1	1	1	1	1	0
Cu	11.7155	20.8254	24.9352	25.6948	20.7927	6.4184
Zn	46.5459	86.7814	89.5294	136.168	89.7561	36.6518
Fe	0.954031	0.964336	1.14853	1.47084	1.13443	0.241416
