# Supplementary material for: Excessive copper impairs intrahepatocyte trafficking and secretion of selenoprotein P
Source: Nat Commun. 2023 Jun 13;14:3479. doi: 10.1038/s41467-023-39245-3 (PMC10264388; doi:10.1038/s41467-023-39245-3)
Supplement: Supplementary file 6 — Source Data [file 41467_2023_39245_MOESM6_ESM.zip › Source data/Fig. S3.xlsx]

## Sheet: Fig. S3C
	Se	Cu	replicate 1	replicate 2	replicate 3		mean	SD
	-	-	1	1	1		1	0
	-	+	1.06538	1.13465	0.974801		1.05828	0.0801591
	+	-	0.963907	0.893716	1.04712		0.968249	0.0767965
	+	+	1.14943	1.08784	0.92101		1.05276	0.118181
