# Supplementary material for: Excessive copper impairs intrahepatocyte trafficking and secretion of selenoprotein P
Source: Nat Commun. 2023 Jun 13;14:3479. doi: 10.1038/s41467-023-39245-3 (PMC10264388; doi:10.1038/s41467-023-39245-3)
Supplement: Supplementary file 6 — Source Data [file 41467_2023_39245_MOESM6_ESM.zip › Source data/Fig. S4.xlsx]

## Sheet: Fig. S4A
	Se	Cu	Brefeldin A		replicate 1	replicate 2	replicate 3	replicate 4		mean	SD
	-	-	+		0.177729	0.155185	0.164594	0.186216		0.170931	0.0137592
	-	+	+		0.0724221	0.109099	0.0892409	0.0361027		0.0767163	0.0309486
	+	-	+		1	1	1	1		1	0
	+	+	+		0.9776	1.07499	0.990187	0.85647		0.974812	0.0899717

## Sheet: Fig. S4B
	Se	Cu	Brefeldin A		replicate 1	replicate 2	replicate 3	replicate 4		mean	SD
	-	-	+		0.232433	0.181951	0.404995	n. d.		0.273126	0.116958
	-	+	+		n. d.	0.277337	0.225367	0.370792		0.291165	0.0736923
	+	-	+		1	1	1	1		1	0
	+	+	+		1.10814	0.969884	0.901313	1.1487		1.03201	0.115978

## Sheet: Fig. S4C
	Se	Cu	Monensin		replicate 1	replicate 2	replicate 3	replicate 4		mean	SD
	-	-	+		0.167869	0.104913	0.0728375	0.113767		0.114847	0.0394798
	-	+	+		0.0694079	n.d.	n.d.	0.0559474		0.0626777	0.00951797
	+	-	+		1	1	1	1		1	0
	+	+	+		0.851937	0.764379	0.629012	0.811393		0.76418	0.0969548

## Sheet: Fig. S4D
	Se	Cu	Monensin		replicate 1	replicate 2	replicate 3		mean	SD
	-	-	+		0.344049	0.150738	0.459278		0.318022	0.155908
	-	+	+		0.324536	0.358485	0.353666		0.345562	0.0183682
	+	-	+		1	1	1		1	0
	+	+	+		0.98862	0.606724	0.426935		0.674093	0.286839

## Sheet: Fig. S4E
	replicate 1	replicate 2	relicate 3	replicate 4		mean	SD
-Cu	1	1	1	1		1	0
+Cu	0.799554	0.844308	0.59637	0.83309		0.76833	0.116206

## Sheet: Fig. S4F
	0 h	1 h	6 h	72 h
	1	1.56488	1.71072	1.40744
	1	1.42687	1.61884	2.02891
	1	1.50731	1.38322	1.69607
	1	1.19215	0.961417	2.48608
mean	1	1.4228	1.41855	1.90462
SD	0	0.163852	0.334513	0.463405

## Sheet: Fig. S4G
		0 h	1 h	6 h	72 h
		1	1.26938	1.516	1.34883
		1	1.00634	1.22821	1.40746
		1	1.1374	1.28415	1.91825
	mean	1	1.13771	1.34278	1.55818
	SD	0	0.131521	0.152592	0.313204
